# Supplementary material for: Genomic and transcriptomic analyses of Citrus sinensis varieties provide insights into Valencia orange fruit mastication trait formation
Source: Hortic Res. 2021 Oct 1;8:218. doi: 10.1038/s41438-021-00653-5 (PMC8484299; doi:10.1038/s41438-021-00653-5)
Supplement: Supplementary file 9 — Table S1. Overview of sample information and resequencing statistics [file 41438_2021_653_MOESM9_ESM.xlsx]

## Sheet: Sheet1
Supplementary Table 1. Overview of sample information and resequencing statistics.
Sample			Sample information									Sequencing data				Mapping
Group	Sample accession	Sample name	The weight of single fruit (g)	The color of fruit	Number of seeds	TSS (%)	TA (%)	Mature time	Origin	Cultivation location	Description	Raw Base(bp)	Clean Base(bp)	Effective Rate(%)	GC Content(%)	mapping rate	depth
CO	CO1	Hongrouanliu Orange	127	Orange-red	0	12.0-14.0	0.3-0.4	Oct.	Guangdong, China	Chongqing, PRC	Bud mutation from anliu Orange, pulp is flavor rich and fragrant, good productive, adaptable, better mastication trait	5246927100	5175422400	98.64	37.1	0.9307	13.06
	CO2	Jincheng Orange	154-175	yellow or deep-orange	6	11.0-11.5	0.7-1.1	Nov.-Dec.	Chongqing, China	Chongqing, PRC	Seedling selected from common sweet orange, moderately productive, stores well, better mastication trait, Rootstocks: Trifoliate orange or Hongju	6015846300	5937942900	98.71	36.72	0.927	16.47
	CO3	Bingtang Orange	95-140	Orange-yellow	2-4	13.0-15.0	0.6-0.8	Nov.	Hunan, China	Chongqing, PRC	Bud mutation from common sweet orange, low acid, high sugar, pulp is flavor rich and fragrant, better mastication trait	4618760400	4557363600	98.67	36.56	0.9363	13.22
	CO4	Xuegan Orange	140-180	Deep orange-yellow	8-15	11.0-13.0	0.8-1.1	Nov.-Dec.	Guangdong, China	Chongqing, PRC	Pulp is flavor rich and fragrant, fresh consumption and juice processing, good productive, better mastication trait, Rootstocks: Trifoliate orange or Sanhuhongju	4670783400	4610936400	98.72	36.52	0.9331	13.39
	CO5	Taoye Orange	120-150	Orange-red	6-8	12.0-16.0	0.4-0.8	Nov.	Hubei, China	Chongqing, PRC	Seedling selected from common sweet orange, good productive, low acid, adaptable, better mastication trait	5016436800	4957948500	98.83	36.45	0.9342	14.21
	CO6	Dahong Sweet Orange	150-190	Red	5-10	11.0-12.0	1.0-1.1	Nov.	Hunan, China	Chongqing, PRC	Bud mutation from common sweet orange, good productive, stores well, better mastication trait	4696570500	4643217600	98.86	36.53	0.9282	13.42
	CO7	Hamlin Orange	124	Orange-yellow	3-4	11.0-12.0	0.6-0.8	Oct.-Dec.	USA	Chongqing, PRC	Introduce to China from Morocco, good productive, fresh consumption and juice processing, better mastication trait	4959118500	4898280300	98.77	36.52	0.9328	14.02
	CO8	Trovita Sweet Orange	150-180	Orange-yellow or Orange-red	4-6	10.5-13.0	0.8	Dec.	USA	Chongqing, PRC	Seedling selected from Washington navel orange, good productive, stores well, better mastication trait	5174070000	5114380500	98.85	36.5	0.9324	14.58
	CO9	Lixing Orange	84-131	Orange-red	10	10.5	1.0	Nov.	Chongqing, China	Chongqing, PRC	Pulp is flavor rich and fragrant, better mastication trait,	5561378100	5494990500	98.81	36.62	0.9306	15.43
	CO10	Tang Orange	125-164	Orange-red	14	13.5	0.55	Oct.	Egypt	Chongqing, PRC	Introduce to China from Egypt, good productive, low acid, high sugar, better mastication trait	4666539300	4607477400	98.73	36.73	0.9317	13.31
	CO11	Xianfeng Orange	158	Orange-red	5-9	12.0	1.0	Dec.	Chongqing, China	Chongqing, PRC	High productive, pulp flavor rich and fragrant, fresh consumption and juice processing, better mastication trait, Rootstocks: Trifoliate orange or Hongju	5487952800	5417973600	98.72	36.9	0.926	15.19
	CO12	Shamouti Orange	217-247	Orange-yellow	0	10.0-12.0	0.8	Jan.	Israel	Chongqing, PRC	Introduce to China from Israel, good productive, better mastication trait	5639074200	5566836900	98.72	36.53	0.9321	15.75
VO	VO1	Wuzi Valencia Orange	165	Orange-yellow	0	13.0	1.3	May.	USA	Chongqing, PRC	Introduce to China from, seedless, fresh consumption and juice processing	3714789900	3657909900	98.47	37.05	0.9339	11.27
	VO2	Cutter Valencia Orange	150-250	Orange-yellow	9	10.0	1	Apr.-May.	USA	Chongqing, PRC	Selected from the nucellar seedlings, surface rough, good productive	4421265000	4381014600	99.09	36.44	0.9307	12.91
	VO3	Olinda Valencia Orange	140	Orange-red	4-6	11-12	0.8	Apr.-May.	USA	Chongqing, PRC	Selected from the nucellar seedlings of Valencia Orange, fresh consumption and juice processing, good productive	4295465400	4229340900	98.46	37.08	0.9334	12.52
	VO4	Frost Valencia Orange	111	Orange-yellow	0-2	12.0	1.1	Apr.-May.	USA	Chongqing, PRC	Selected from the nucellar seedlings of Valencia Orange, pulp is flavor rich and fragrant, fresh consumption and juice processing	4470419700	4400593800	98.44	36.83	0.9274	12.6
	VO5	Delta Valencia Orange	140-160	Orange-red	0	11.5	0.9	Mar.-Apr.	South Africa	Chongqing, PRC	Introduce to China from USA, seedless, bearing fruit in the sinside of the canopy	5386312200	5304506400	98.48	36.63	0.9335	14.82
	VO6	Midknight Valencia Orange	120-180	Orange-yellow	0	11-12	1	Mar.-Apr.	South Africa	Chongqing, PRC	Introduce to China from USA, seedless, fresh consumption and juice processing, pulp is flavor rich and fragrant	5798749200	5705668200	98.39	36.53	0.9337	15.7
	VO7	Rohde Red Valencia Orange	150-250	deep-orange	0	11.0	1.5	Apr.-May.	USA	Chongqing, PRC	Bud mutation from Valencia orange, large fruit, good productive	5463481200	5378518800	98.44	36.63	0.9386	15.05
	VO8	Algers Valencia Orange	171	Orange-yellow	0	7.7	0.8	Apr.-May.	Southeast Asia	Chongqing, PRC	Hybrid cultivar (Citrus maxima x Citrus reticulata), surface rough, seedless	4514504100	4443185100	98.42	36.59	0.937	12.71
	VO9	Campbell Valencia Orange	150-250	Orange-yellow	0-6	11.5	1.0	Apr.-May.	USA	Chongqing, PRC	Introduce to China from USA, low juice, good productive	4611184800	4537426800	98.4	36.51	0.9349	12.94
	VO10	Wuyuehong Orange	140-155	Orange-red	6	11.8	0.9	Apr.-May.	Chongqing, China	Chongqing, PRC	Seedling selected from common sweet orange, pulp is flavor rich and fragrant, stores well	4562336700	4488728700	98.39	36.48	0.9333	12.77
	VO11	Lue Gim Gong Orange	147	Orange-yellow	4-8	10.0-12.0	1.5	May.-Jun.	Sichuan, China	Chongqing, PRC	Seedling selected from common sweet orange, good productive, stores well	5104067400	5018084400	98.32	36.58	0.9327	13.98
	VO12	Daozi"5.1" Orange	120-140	Orange-yellow	5-8	12.0	0.9	Apr.-May.	China	Chongqing, PRC	Good productive, stores well, pulp is flavor rich and fragran	4466247600	4401796500	98.56	36.5	0.9327	12.6
	VO13	Guixia Orange	139-150	Orange-yellow	3-8	12.0	0.6-0.8	Mar.-Apr.	Guangxi, China	Chongqing, PRC	Seedling selected from common sweet orange, good productive, stores well, fresh consumption and juice processing	4883617500	4806351000	98.42	37.05	0.9314	13.8
