# Supplementary material for: Genomic and transcriptomic analyses of Citrus sinensis varieties provide insights into Valencia orange fruit mastication trait formation
Source: Hortic Res. 2021 Oct 1;8:218. doi: 10.1038/s41438-021-00653-5 (PMC8484299; doi:10.1038/s41438-021-00653-5)
Supplement: Supplementary file 10 — Table S2. Distribution of SNPs within various Citrus sinensis genomic regions [file 41438_2021_653_MOESM10_ESM.xlsx]

## Sheet: Sheet1
Supplementary Table 2. Distribution of SNPs within various Citrus sinensis genomic regions.
Variant type	SNP Count
upstream	299200
unknown	24544
stopgain	2662
stoploss	460
synonymous	349330
nonsynonymous	184000
intronic	500365
splicing	875
downstream	290619
upstream;downstream	26593
intergenic	1562618
total	2980358

## Sheet: Sheet2
Category		CO1	CO2	CO3	CO4	CO5	CO6	CO7	CO8	CO9	CO10	CO11	CO12	VO1	VO2	VO3	VO4	VO5	VO6	VO7	VO8	VO9	VO10	VO11	VO12	VO13
	Upstream	223961	144650	129854	130710	135372	131075	133767	137391	140257	130748	138516	143430	116279	129688	124786	123801	138158	140622	138845	126046	127166	126943	133175	125494	133436
	missense	0	0	0	0	0	0	0	0	0	0	0	0	0	0	0	0	0	0	0	0	0	0	0	0	0
Exonic	Stop gain	1645	1135	1011	1029	1048	1057	1081	1082	1112	1034	1100	1143	973	984	1009	979	1135	1094	1134	1034	1023	1036	1073	1029	1066
Exonic	Stop loss	413	281	255	245	260	258	271	264	280	249	267	254	237	247	242	248	265	269	273	243	231	250	255	245	265
Exonic	Synonymous	130749	92370	85106	85867	88057	85989	87653	89343	90113	85823	89877	91469	80166	85401	84990	82438	89756	90718	90133	83805	84415	84370	86997	83347	88074
Exonic	Non-synonymous	143832	100094	91695	92211	95196	92672	94545	96419	97647	92540	97092	99104	85716	91950	91167	88495	96951	98231	97054	89995	90625	90496	93809	89309	94889
Exonic	unknowns	0	0	0	0	0	0	0	0	0	0	0	0	0	0	0	0	0	0	0	0	0	0	0	0	0
	Intronic	398795	277805	255497	256970	264466	258126	262797	267826	271007	257154	270037	274898	235561	255356	251026	246544	268970	272492	270594	250169	252951	251202	261227	249384	261657
	Splicing	571	436	394	394	414	370	407	413	417	390	429	430	362	412	377	392	435	444	443	379	385	369	399	399	420
	Downstream	211785	140083	126167	126788	131245	127515	130697	133341	136170	127213	134806	138261	114072	125678	121974	120857	133799	136504	134790	122407	124077	123646	129250	122531	129350
	upstream/downstream	22006	14161	12675	12798	13275	12750	13149	13508	13644	12740	13739	13848	11370	12724	12272	12117	13570	13703	13497	12312	12372	12185	12955	12194	12983
	Intergenic	1206079	786561	699271	705409	730292	708902	723829	740775	759505	701541	747190	773888	619651	694897	664860	667300	744081	762824	750470	676688	685708	680879	718679	673439	710100
	ts	1423122	949531	853904	860426	889157	864941	882676	902141	920516	858842	910221	936770	769559	851169	824178	818540	906724	924930	912746	830075	839937	835379	876062	826278	872627
	tv	917296	608488	548447	552415	570916	554186	565942	578692	590084	551027	583299	600411	495208	546585	528950	525034	580858	592426	584947	533451	539421	536398	562176	531489	560046
	ts/tv	1.551	1.56	1.556	1.557	1.557	1.56	1.559	1.558	1.559	1.558	1.56	1.56	1.554	1.557	1.558	1.559	1.561	1.561	1.56	1.556	1.557	1.557	1.558	1.554	1.558
	Het rate(‰)	4.892	5.077	4.553	4.589	4.748	4.609	4.711	4.819	4.913	4.58	4.86	4.997	4.087	4.539	4.39	4.354	4.842	4.942	4.877	4.424	4.479	4.452	4.677	4.405	4.658
	Total	2340418	1558019	1402351	1412841	1460073	1419127	1448618	1480833	1510600	1409869	1493520	1537181	1264767	1397754	1353128	1343574	1487582	1517356	1497693	1363526	1379358	1371777	1438238	1357767	1432673
