# Supplementary material for: Genomic and transcriptomic analyses of Citrus sinensis varieties provide insights into Valencia orange fruit mastication trait formation
Source: Hortic Res. 2021 Oct 1;8:218. doi: 10.1038/s41438-021-00653-5 (PMC8484299; doi:10.1038/s41438-021-00653-5)
Supplement: Supplementary file 11 — Table S3. Screened group-specific SNP molecular markers [file 41438_2021_653_MOESM11_ESM.xlsx]

## Sheet: Sheet1
Supplementary Table 3. Screened group-specific SNP molecular markers.
Chromosome	chrUn	chr1	chr1	chr3	chr3	chr4	chr7	chr8
Position	2430377	25022819	28285424	16310322	27898901	17856950	30275151	1252498
Reference	T	A	C	C	G	T	C	C
CO1	CC	GG	CT	TT	GG	CC	CC	CC
CO2	CC	GG	CT	TT	GG	CC	CC	CC
CO3	CC	GG	CT	TT	GG	CC	CC	CC
CO4	CC	GG	CT	TT	GG	CC	CC	CC
CO5	CC	GG	CT	TT	GG	CC	CC	CC
CO6	CC	GG	CT	TT	GG	CC	CC	CC
CO7	CC	GG	CT	TT	GG	CC	CC	CC
CO8	CC	GG	CT	TT	GG	CC	CC	CC
CO9	CC	GG	CT	TT	GG	CC	CC	CC
CO10	CC	GG	CT	TT	GG	CC	CC	CC
CO11	CC	GG	CT	TT	GG	CC	CC	CC
CO12	CC	GG	CT	TT	GG	CC	CC	CC
VO1	TC	AG	CC	CT	GC	TC	CT	CT
VO2	TC	AG	CC	CT	GC	TC	CT	CT
VO3	TC	AG	CC	CT	GC	TC	CT	CT
VO4	TC	AG	CC	CT	GC	TC	CT	CT
VO5	TC	AG	CC	CT	GC	TC	CT	CT
VO6	TC	AG	CC	CT	GC	TC	CT	CT
VO7	TC	AG	CC	CT	GC	TC	CT	CT
VO8	TC	AG	CC	CT	GC	TC	CT	CT
VO9	TC	AG	CC	CT	GC	TC	CT	CT
VO10	TC	AG	CC	CT	GC	TC	CT	CT
VO11	TC	AG	CC	CT	GC	TC	CT	CT
VO12	TC	AG	CC	CT	GC	TC	CT	CT
VO13	TC	AG	CC	CT	GC	TC	CT	CT
