# Supplementary material for: Genomic and transcriptomic analyses of Citrus sinensis varieties provide insights into Valencia orange fruit mastication trait formation
Source: Hortic Res. 2021 Oct 1;8:218. doi: 10.1038/s41438-021-00653-5 (PMC8484299; doi:10.1038/s41438-021-00653-5)
Supplement: Supplementary file 12 — Table S4. Annotation results of part of genes screened in CO and VO [file 41438_2021_653_MOESM12_ESM.xlsx]

## Sheet: Annotation
Supplementary Table S4. Annotation results of part of genes screened in CO and VO.
Gene Annotation	Selected genes in CO		Selected genes in VO
	Gene ID	Gene count	Gene ID	Gene count
Disease resistance protein	Cs1g10470,Cs3g11260,Cs3g13340,Cs5g19410,Cs5g20230,orange1.1t03882,orange1.1t04442,orange1.1t04471,orange1.1t04526,orange1.1t05139,orange1.1t05150,orange1.1t05252,orange1.1t05064 ,orange1.1t05065	14	Cs1g18370,Cs1g10490,Cs3g05740,Cs3g05830, Cs3g06020,Cs3g12710,Cs5g19230,Cs5g22030, Cs8g07740,orange1.1t02169,orange1.1t03514,orange1.1t04079,orange1.1t04568,orange1.1t05315, orange1.1t04839	15
Probable WRKY transcription factor 19	Cs5g19410	1	orange1.1t04568,Cs3g05740	2
Myrcene synthase	Cs4g12480,Cs7g18530,orange1.1t05179	3	Cs3g04190 ,Cs3g07920	2
Transposon Ty3-I Gag-Polpolyprotein	Cs7g24600	1	orange1.1t00847,Cs3g05860,orange1.1t04249	3
Leucine-rich repeat containing protein	Cs1g14800,Cs5g08310,Cs6g16450, Cs7g27140,Cs9g11990,Cs9g13490,orange1.1t03096,orange1.1t05643	8	Cs1g11990,Cs5g13450,Cs7g21440,Cs7g23120, Cs3g06020,Cs3g05830,orange1.1t01420,orange1.1t01527,orange1.1t03089,orange1.1t03514	10
UDP-glycosyltransferase 83A1	-	-	Cs1g14560	1
Phenylpropanoid biosynthesis	-	-	Cs1g22450,Cs5g24980,Cs5g35050,orange1.1t05218,Cs5g19020,orange1.1t05233	6

## Sheet: Selected gene_id
Selected genes in SO	Selected genes in CO
Cs1g02470	Cs1g06970
Cs1g04230	Cs1g07245
Cs1g04470	Cs1g07320
Cs1g06730	Cs1g09110
Cs1g06780	Cs1g10470
Cs1g07580	Cs1g13800
Cs1g07670	Cs1g14800
Cs1g07680	Cs1g15650
Cs1g08120	Cs1g19020
Cs1g09340	Cs1g19040
Cs1g10490	Cs2g05360
Cs1g11990	Cs2g13870
Cs1g14240	Cs2g15290
Cs1g14560	Cs2g18870
Cs1g14570	Cs2g20530
Cs1g18370	Cs2g21320
Cs1g22450	Cs2g23950
Cs2g02360	Cs2g26170
Cs2g08990	Cs2g31400
Cs2g10320	Cs3g05580
Cs2g12230	Cs3g09560
Cs2g15830	Cs3g10070
Cs2g16910	Cs3g10880
Cs2g18510	Cs3g11260
Cs2g23610	Cs3g13340
Cs2g27850	Cs3g21830
Cs2g27860	Cs3g21840
Cs3g04190	Cs3g24760
Cs3g04250	Cs3g27860
Cs3g05740	Cs4g11440
Cs3g05830	Cs4g12480
Cs3g05860	Cs4g20430
Cs3g06020	Cs5g08310
Cs3g06780	Cs5g14300
Cs3g07560	Cs5g14620
Cs3g07920	Cs5g14840
Cs3g09630	Cs5g19410
Cs3g11210	Cs5g20230
Cs3g12060	Cs5g23890
Cs3g12710	Cs5g25765
Cs3g14620	Cs5g26025
Cs3g15730	Cs6g01400
Cs3g16240	Cs6g06420
Cs3g27830	Cs6g06720
Cs4g03050	Cs6g12260
Cs4g17460	Cs6g16450
Cs5g08170	Cs6g21700
Cs5g13450	Cs7g01040
Cs5g13750	Cs7g05480
Cs5g16950	Cs7g18300
Cs5g17750	Cs7g18530
Cs5g17900	Cs7g19860
Cs5g19020	Cs7g20640
Cs5g19230	Cs7g21040
Cs5g19720	Cs7g21960
Cs5g20020	Cs7g24600
Cs5g20030	Cs7g26740
Cs5g20040	Cs7g27140
Cs5g22030	Cs7g27660
Cs5g22520	Cs7g29310
Cs5g24980	Cs8g01250
Cs5g25720	Cs8g01830
Cs5g34950	Cs8g06210
Cs5g35050	Cs8g06220
Cs5g35070	Cs8g08560
Cs6g04340	Cs8g10370
Cs6g07700	Cs8g13980
Cs7g04690	Cs8g14290
Cs7g05340	Cs9g02610
Cs7g18480	Cs9g08500
Cs7g18820	Cs9g09430
Cs7g21440	Cs9g11990
Cs7g22080	Cs9g12190
Cs7g23120	Cs9g12226
Cs7g24610	Cs9g13490
Cs7g28770	Cs9g17780
Cs7g30120	Cs9g17790
Cs7g32540	orange1.1t00082
Cs8g03930	orange1.1t00787
Cs8g04190	orange1.1t00867
Cs8g06340	orange1.1t00920
Cs8g07740	orange1.1t00965
Cs8g10050	orange1.1t00966
Cs8g11430	orange1.1t00997
Cs8g11990	orange1.1t01008
Cs8g20470	orange1.1t01012
Cs9g09520	orange1.1t01264
Cs9g09570	orange1.1t01313
Cs9g11130	orange1.1t01463
Cs9g14870	orange1.1t01497
orange1.1t00316	orange1.1t01544
orange1.1t00427	orange1.1t01627
orange1.1t00545	orange1.1t01796
orange1.1t00780	orange1.1t02440
orange1.1t00845	orange1.1t02449
orange1.1t00847	orange1.1t02640
orange1.1t00908	orange1.1t02672
orange1.1t00918	orange1.1t02899
orange1.1t00926	orange1.1t02909
orange1.1t00975	orange1.1t02950
orange1.1t00976	orange1.1t03096
orange1.1t01206	orange1.1t03796
orange1.1t01293	orange1.1t03882
orange1.1t01420	orange1.1t03884
orange1.1t01422	orange1.1t03937
orange1.1t01527	orange1.1t04373
orange1.1t02169	orange1.1t04387
orange1.1t02183	orange1.1t04436
orange1.1t02230	orange1.1t04442
orange1.1t02330	orange1.1t04471
orange1.1t02339	orange1.1t04526
orange1.1t02473	orange1.1t04720
orange1.1t03089	orange1.1t04821
orange1.1t03113	orange1.1t04897
orange1.1t03433	orange1.1t05064
orange1.1t03460	orange1.1t05065
orange1.1t03485	orange1.1t05139
orange1.1t03514	orange1.1t05144
orange1.1t03574	orange1.1t05150
orange1.1t03614	orange1.1t05170
orange1.1t03735	orange1.1t05179
orange1.1t03913	orange1.1t05252
orange1.1t04002	orange1.1t05255
orange1.1t04079	orange1.1t05422
orange1.1t04108	orange1.1t05458
orange1.1t04249	orange1.1t05459
orange1.1t04279	orange1.1t05482
orange1.1t04452	orange1.1t05495
orange1.1t04466	orange1.1t05640
orange1.1t04568	orange1.1t05641
orange1.1t04832	orange1.1t05642
orange1.1t04839	orange1.1t05643
orange1.1t04856	orange1.1t05644
orange1.1t04952	orange1.1t05645
orange1.1t05164	orange1.1t05646
orange1.1t05218	orange1.1t05647
orange1.1t05233	orange1.1t05648
orange1.1t05267	orange1.1t05649
orange1.1t05315	orange1.1t05887
orange1.1t05321	orange1.1t05967
orange1.1t05433	orange1.1t06028
orange1.1t05907
orange1.1t06033
orange1.1t06051
