# Supplementary material for: Genomic and transcriptomic analyses of Citrus sinensis varieties provide insights into Valencia orange fruit mastication trait formation
Source: Hortic Res. 2021 Oct 1;8:218. doi: 10.1038/s41438-021-00653-5 (PMC8484299; doi:10.1038/s41438-021-00653-5)
Supplement: Supplementary file 13 — Table S5. The results of GO term enrichment analysis [file 41438_2021_653_MOESM13_ESM.xlsx]

## Sheet: Selected in VO (144)
Supplementary Table 5. The results of GO terms enrichment analysis.
Selected genes in VO (144)
#Term	Database	ID	Input number	Background number	P-Value	Corrected P-Value	Input	Hyperlink
ADP binding	Gene Ontology	GO:0043531	13	143	1.49733e-14	1.13872e-11	Cs1g10490.1|Cs3g05830.1|Cs5g19230.1|orange1.1t04568.1|orange1.1t02169.1|Cs3g12710.1|Cs3g05740.1|Cs5g22030.1|Cs8g07740.1|Cs3g06020.1|Cs1g18370.1|orange1.1t02473.1|orange1.1t03514.1	http://amigo.geneontology.org/cgi-bin/amigo/term_details?term=GO:0043531
defense response	Gene Ontology	GO:0006952	20	1401	1.33381e-07	4.07814e-05	Cs1g11990.1|orange1.1t05315.1|Cs3g05830.1|Cs5g19230.1|Cs8g20470.1|orange1.1t04568.1|orange1.1t02169.1|orange1.1t02473.1|Cs3g05740.1|Cs3g14620.1|Cs5g22030.1|Cs8g07740.1|orange1.1t03113.1|Cs3g06020.1|Cs1g18370.1|Cs2g15830.1|orange1.1t03913.1|Cs1g10490.1|orange1.1t03514.1|Cs3g12710.1	http://amigo.geneontology.org/cgi-bin/amigo/term_details?term=GO:0006952
O-methyltransferase activity	Gene Ontology	GO:0008171	5	30	1.60874e-07	4.07814e-05	orange1.1t05218.1|Cs1g22450.1|Cs5g35050.1|Cs5g19020.1|Cs5g35070.1	http://amigo.geneontology.org/cgi-bin/amigo/term_details?term=GO:0008171
flavonol biosynthetic process	Gene Ontology	GO:0051555	4	14	4.60928e-07	6.89952e-05	orange1.1t05218.1|Cs5g35050.1|Cs5g19020.1|Cs5g35070.1	http://amigo.geneontology.org/cgi-bin/amigo/term_details?term=GO:0051555
flavonol metabolic process	Gene Ontology	GO:0051554	4	15	5.82234e-07	6.89952e-05	orange1.1t05218.1|Cs5g35050.1|Cs5g19020.1|Cs5g35070.1	http://amigo.geneontology.org/cgi-bin/amigo/term_details?term=GO:0051554
flavone biosynthetic process	Gene Ontology	GO:0051553	4	15	5.82234e-07	6.89952e-05	orange1.1t05218.1|Cs5g35050.1|Cs5g19020.1|Cs5g35070.1	http://amigo.geneontology.org/cgi-bin/amigo/term_details?term=GO:0051553
methylation	Gene Ontology	GO:0032259	9	265	6.59374e-07	6.89952e-05	Cs5g35050.1|orange1.1t05233.1|Cs5g19720.1|Cs5g35070.1|orange1.1t05218.1|Cs5g24980.1|Cs1g22450.1|Cs9g09570.1|Cs5g19020.1	http://amigo.geneontology.org/cgi-bin/amigo/term_details?term=GO:0032259
flavone metabolic process	Gene Ontology	GO:0051552	4	16	7.25788e-07	6.89952e-05	orange1.1t05218.1|Cs5g35050.1|Cs5g19020.1|Cs5g35070.1	http://amigo.geneontology.org/cgi-bin/amigo/term_details?term=GO:0051552
S-adenosylmethionine-dependent methyltransferase activity	Gene Ontology	GO:0008757	7	143	1.20311e-06	0.000101663	Cs5g35050.1|Cs5g19720.1|Cs5g35070.1|orange1.1t05218.1|Cs1g22450.1|Cs9g09570.1|Cs5g19020.1	http://amigo.geneontology.org/cgi-bin/amigo/term_details?term=GO:0008757
response to stimulus	Gene Ontology	GO:0050896	40	5369	1.5586e-06	0.000118531	Cs8g10050.1|Cs7g23120.1|Cs5g25720.1|Cs7g05340.1|Cs3g12710.1|Cs3g14620.1|Cs5g22030.1|Cs3g06020.1|orange1.1t03433.1|Cs3g06780.1|Cs1g10490.1|Cs5g19230.1|Cs5g19720.1|orange1.1t03089.1|Cs3g05740.1|orange1.1t03113.1|orange1.1t05267.1|Cs2g12230.1|orange1.1t02473.1|Cs7g28770.1|orange1.1t03514.1|Cs3g05830.1|Cs8g20470.1|orange1.1t02330.1|orange1.1t04568.1|Cs3g27830.1|Cs1g18370.1|Cs1g22450.1|Cs1g11990.1|Cs4…	http://amigo.geneontology.org/cgi-bin/amigo/term_details?term=GO:0050896
response to stress	Gene Ontology	GO:0006950	28	3074	2.8008e-06	0.000193637	Cs8g10050.1|Cs7g05340.1|Cs3g12710.1|Cs3g14620.1|Cs5g22030.1|Cs3g06020.1|Cs3g06780.1|Cs1g10490.1|Cs5g19230.1|Cs5g19720.1|Cs3g05740.1|Cs4g17460.1|orange1.1t03113.1|Cs2g12230.1|orange1.1t02473.1|orange1.1t03514.1|Cs3g05830.1|Cs8g20470.1|orange1.1t04568.1|Cs1g18370.1|Cs1g11990.1|Cs2g15830.1|orange1.1t05315.1|orange1.1t02169.1|Cs8g07740.1|Cs5g17900.1|orange1.1t03913.1|orange1.1t06033.1	http://amigo.geneontology.org/cgi-bin/amigo/term_details?term=GO:0006950
lignin biosynthetic process	Gene Ontology	GO:0009809	5	69	7.14603e-06	0.00045288	orange1.1t05218.1|Cs1g22450.1|Cs5g35050.1|Cs5g19020.1|Cs5g35070.1	http://amigo.geneontology.org/cgi-bin/amigo/term_details?term=GO:0009809
lignin metabolic process	Gene Ontology	GO:0009808	5	87	2.07303e-05	0.00121272	orange1.1t05218.1|Cs1g22450.1|Cs5g35050.1|Cs5g19020.1|Cs5g35070.1	http://amigo.geneontology.org/cgi-bin/amigo/term_details?term=GO:0009808
methyltransferase activity	Gene Ontology	GO:0008168	7	241	3.23089e-05	0.00175506	Cs5g35050.1|Cs5g19720.1|Cs5g35070.1|orange1.1t05218.1|Cs1g22450.1|Cs9g09570.1|Cs5g19020.1	http://amigo.geneontology.org/cgi-bin/amigo/term_details?term=GO:0008168
transferase activity, transferring one-carbon groups	Gene Ontology	GO:0016741	7	252	4.25533e-05	0.00215745	Cs5g35050.1|Cs5g19720.1|Cs5g35070.1|orange1.1t05218.1|Cs1g22450.1|Cs9g09570.1|Cs5g19020.1	http://amigo.geneontology.org/cgi-bin/amigo/term_details?term=GO:0016741
response to wounding	Gene Ontology	GO:0009611	6	179	5.63104e-05	0.0026765	orange1.1t05315.1|Cs5g19720.1|Cs5g17900.1|Cs3g06780.1|Cs2g15830.1|Cs4g17460.1	http://amigo.geneontology.org/cgi-bin/amigo/term_details?term=GO:0009611
phenylpropanoid biosynthetic process	Gene Ontology	GO:0009699	5	124	0.000104487	0.00467424	orange1.1t05218.1|Cs1g22450.1|Cs5g35050.1|Cs5g19020.1|Cs5g35070.1	http://amigo.geneontology.org/cgi-bin/amigo/term_details?term=GO:0009699
flavonoid biosynthetic process	Gene Ontology	GO:0009813	5	130	0.000129403	0.00546729	orange1.1t05218.1|orange1.1t03574.1|Cs5g35050.1|Cs5g19020.1|Cs5g35070.1	http://amigo.geneontology.org/cgi-bin/amigo/term_details?term=GO:0009813
flavonoid metabolic process	Gene Ontology	GO:0009812	5	144	0.000205172	0.00821227	orange1.1t05218.1|orange1.1t03574.1|Cs5g35050.1|Cs5g19020.1|Cs5g35070.1	http://amigo.geneontology.org/cgi-bin/amigo/term_details?term=GO:0009812
ribonucleotide binding	Gene Ontology	GO:0032553	20	2352	0.000257728	0.0098001	Cs1g11990.1|Cs1g10490.1|Cs3g05830.1|Cs5g19230.1|Cs7g23120.1|Cs7g21440.1|orange1.1t04568.1|orange1.1t03089.1|orange1.1t02169.1|Cs3g05740.1|Cs5g22030.1|Cs8g07740.1|Cs1g07670.1|Cs1g18370.1|Cs5g17900.1|Cs3g06020.1|orange1.1t02473.1|orange1.1t03514.1|Cs5g17750.1|Cs3g12710.1	http://amigo.geneontology.org/cgi-bin/amigo/term_details?term=GO:0032553
carbohydrate derivative binding	Gene Ontology	GO:0097367	20	2383	0.000305654	0.0108056	Cs1g11990.1|Cs1g10490.1|Cs3g05830.1|Cs5g19230.1|Cs7g23120.1|Cs7g21440.1|orange1.1t04568.1|orange1.1t03089.1|orange1.1t02169.1|Cs3g05740.1|Cs5g22030.1|Cs8g07740.1|Cs1g07670.1|Cs1g18370.1|Cs5g17900.1|Cs3g06020.1|orange1.1t02473.1|orange1.1t03514.1|Cs5g17750.1|Cs3g12710.1	http://amigo.geneontology.org/cgi-bin/amigo/term_details?term=GO:0097367
phenylpropanoid metabolic process	Gene Ontology	GO:0009698	5	159	0.000319694	0.0108056	orange1.1t05218.1|Cs1g22450.1|Cs5g35050.1|Cs5g19020.1|Cs5g35070.1	http://amigo.geneontology.org/cgi-bin/amigo/term_details?term=GO:0009698
adenyl ribonucleotide binding	Gene Ontology	GO:0032559	18	2087	0.000466206	0.0143432	Cs1g11990.1|Cs1g10490.1|Cs3g05830.1|Cs5g19230.1|Cs7g23120.1|Cs7g21440.1|orange1.1t04568.1|orange1.1t03089.1|orange1.1t02169.1|Cs3g05740.1|Cs5g22030.1|Cs8g07740.1|Cs1g07670.1|Cs1g18370.1|Cs3g06020.1|orange1.1t02473.1|orange1.1t03514.1|Cs3g12710.1	http://amigo.geneontology.org/cgi-bin/amigo/term_details?term=GO:0032559
adenyl nucleotide binding	Gene Ontology	GO:0030554	18	2089	0.000471506	0.0143432	Cs1g11990.1|Cs1g10490.1|Cs3g05830.1|Cs5g19230.1|Cs7g23120.1|Cs7g21440.1|orange1.1t04568.1|orange1.1t03089.1|orange1.1t02169.1|Cs3g05740.1|Cs5g22030.1|Cs8g07740.1|Cs1g07670.1|Cs1g18370.1|Cs3g06020.1|orange1.1t02473.1|orange1.1t03514.1|Cs3g12710.1	http://amigo.geneontology.org/cgi-bin/amigo/term_details?term=GO:0030554
purine ribonucleoside binding	Gene Ontology	GO:0032550	19	2304	0.000550218	0.0143721	Cs1g11990.1|Cs1g10490.1|Cs3g05830.1|Cs5g19230.1|Cs7g23120.1|Cs7g21440.1|orange1.1t04568.1|orange1.1t03089.1|orange1.1t02169.1|Cs3g05740.1|Cs5g22030.1|Cs8g07740.1|Cs1g07670.1|Cs1g18370.1|Cs3g06020.1|orange1.1t02473.1|orange1.1t03514.1|Cs5g17750.1|Cs3g12710.1	http://amigo.geneontology.org/cgi-bin/amigo/term_details?term=GO:0032550
purine nucleoside binding	Gene Ontology	GO:0001883	19	2304	0.000550218	0.0143721	Cs1g11990.1|Cs1g10490.1|Cs3g05830.1|Cs5g19230.1|Cs7g23120.1|Cs7g21440.1|orange1.1t04568.1|orange1.1t03089.1|orange1.1t02169.1|Cs3g05740.1|Cs5g22030.1|Cs8g07740.1|Cs1g07670.1|Cs1g18370.1|Cs3g06020.1|orange1.1t02473.1|orange1.1t03514.1|Cs5g17750.1|Cs3g12710.1	http://amigo.geneontology.org/cgi-bin/amigo/term_details?term=GO:0001883
nucleoside binding	Gene Ontology	GO:0001882	19	2308	0.00056196	0.0143721	Cs1g11990.1|Cs1g10490.1|Cs3g05830.1|Cs5g19230.1|Cs7g23120.1|Cs7g21440.1|orange1.1t04568.1|orange1.1t03089.1|orange1.1t02169.1|Cs3g05740.1|Cs5g22030.1|Cs8g07740.1|Cs1g07670.1|Cs1g18370.1|Cs3g06020.1|orange1.1t02473.1|orange1.1t03514.1|Cs5g17750.1|Cs3g12710.1	http://amigo.geneontology.org/cgi-bin/amigo/term_details?term=GO:0001882
ribonucleoside binding	Gene Ontology	GO:0032549	19	2308	0.00056196	0.0143721	Cs1g11990.1|Cs1g10490.1|Cs3g05830.1|Cs5g19230.1|Cs7g23120.1|Cs7g21440.1|orange1.1t04568.1|orange1.1t03089.1|orange1.1t02169.1|Cs3g05740.1|Cs5g22030.1|Cs8g07740.1|Cs1g07670.1|Cs1g18370.1|Cs3g06020.1|orange1.1t02473.1|orange1.1t03514.1|Cs5g17750.1|Cs3g12710.1	http://amigo.geneontology.org/cgi-bin/amigo/term_details?term=GO:0032549
nuclear envelope	Gene Ontology	GO:0005635	4	101	0.000566948	0.0143721	Cs2g16910.1|orange1.1t03485.1|Cs3g11210.1|orange1.1t04079.1	http://amigo.geneontology.org/cgi-bin/amigo/term_details?term=GO:0005635
purine ribonucleotide binding	Gene Ontology	GO:0032555	19	2322	0.000604794	0.0145241	Cs1g11990.1|Cs1g10490.1|Cs3g05830.1|Cs5g19230.1|Cs7g23120.1|Cs7g21440.1|orange1.1t04568.1|orange1.1t03089.1|orange1.1t02169.1|Cs3g05740.1|Cs5g22030.1|Cs8g07740.1|Cs1g07670.1|Cs1g18370.1|Cs3g06020.1|orange1.1t02473.1|orange1.1t03514.1|Cs5g17750.1|Cs3g12710.1	http://amigo.geneontology.org/cgi-bin/amigo/term_details?term=GO:0032555
purine nucleotide binding	Gene Ontology	GO:0017076	19	2324	0.000611139	0.0145241	Cs1g11990.1|Cs1g10490.1|Cs3g05830.1|Cs5g19230.1|Cs7g23120.1|Cs7g21440.1|orange1.1t04568.1|orange1.1t03089.1|orange1.1t02169.1|Cs3g05740.1|Cs5g22030.1|Cs8g07740.1|Cs1g07670.1|Cs1g18370.1|Cs3g06020.1|orange1.1t02473.1|orange1.1t03514.1|Cs5g17750.1|Cs3g12710.1	http://amigo.geneontology.org/cgi-bin/amigo/term_details?term=GO:0017076
protein dimerization activity	Gene Ontology	GO:0046983	8	519	0.000633013	0.0145881	Cs5g35050.1|Cs8g11430.1|Cs5g35070.1|orange1.1t05218.1|orange1.1t02330.1|orange1.1t05233.1|Cs5g24980.1|Cs5g19020.1	http://amigo.geneontology.org/cgi-bin/amigo/term_details?term=GO:0046983
NLS-bearing protein import into nucleus	Gene Ontology	GO:0006607	2	11	0.000970759	0.0213989	orange1.1t04079.1|Cs3g11210.1	http://amigo.geneontology.org/cgi-bin/amigo/term_details?term=GO:0006607
regulation of flower development	Gene Ontology	GO:0009909	4	125	0.00122283	0.026196	Cs2g16910.1|orange1.1t03485.1|orange1.1t02330.1|orange1.1t05267.1	http://amigo.geneontology.org/cgi-bin/amigo/term_details?term=GO:0009909
nuclear localization sequence binding	Gene Ontology	GO:0008139	2	13	0.00130069	0.0271006	orange1.1t04079.1|Cs3g11210.1	http://amigo.geneontology.org/cgi-bin/amigo/term_details?term=GO:0008139
organic hydroxy compound biosynthetic process	Gene Ontology	GO:1901617	4	132	0.00148567	0.0293468	orange1.1t05218.1|Cs5g35050.1|Cs5g19020.1|Cs5g35070.1	http://amigo.geneontology.org/cgi-bin/amigo/term_details?term=GO:1901617
pigment biosynthetic process	Gene Ontology	GO:0046148	4	132	0.00148567	0.0293468	orange1.1t05218.1|Cs5g35050.1|Cs5g19020.1|Cs5g35070.1	http://amigo.geneontology.org/cgi-bin/amigo/term_details?term=GO:0046148
cell communication	Gene Ontology	GO:0007154	15	1811	0.00216204	0.0416261	Cs1g11990.1|orange1.1t05315.1|Cs5g19230.1|Cs7g23120.1|orange1.1t04568.1|orange1.1t03089.1|Cs3g05740.1|orange1.1t03514.1|Cs7g05340.1|orange1.1t01420.1|Cs5g19720.1|Cs2g12230.1|orange1.1t03913.1|orange1.1t02169.1|Cs2g15830.1	http://amigo.geneontology.org/cgi-bin/amigo/term_details?term=GO:0007154
cytokinin biosynthetic process	Gene Ontology	GO:0009691	2	18	0.00232625	0.0436818	Cs9g09520.1|Cs6g04340.1	http://amigo.geneontology.org/cgi-bin/amigo/term_details?term=GO:0009691
pigment metabolic process	Gene Ontology	GO:0042440	4	160	0.00293313	0.0535137	orange1.1t05218.1|Cs5g35050.1|Cs5g19020.1|Cs5g35070.1	http://amigo.geneontology.org/cgi-bin/amigo/term_details?term=GO:0042440
regulation of shoot system development	Gene Ontology	GO:0048831	4	162	0.00306351	0.0535137	Cs2g16910.1|orange1.1t03485.1|orange1.1t02330.1|orange1.1t05267.1	http://amigo.geneontology.org/cgi-bin/amigo/term_details?term=GO:0048831
oxylipin biosynthetic process	Gene Ontology	GO:0031408	2	21	0.00307594	0.0535137	Cs5g19720.1|Cs5g17900.1	http://amigo.geneontology.org/cgi-bin/amigo/term_details?term=GO:0031408
regulation of post-embryonic development	Gene Ontology	GO:0048580	5	269	0.00313131	0.0535137	Cs2g16910.1|Cs2g12230.1|orange1.1t03485.1|orange1.1t02330.1|orange1.1t05267.1	http://amigo.geneontology.org/cgi-bin/amigo/term_details?term=GO:0048580
oxylipin metabolic process	Gene Ontology	GO:0031407	2	22	0.00334774	0.0559552	Cs5g19720.1|Cs5g17900.1	http://amigo.geneontology.org/cgi-bin/amigo/term_details?term=GO:0031407
negative regulation of post-embryonic development	Gene Ontology	GO:0048581	3	83	0.00370706	0.0596122	Cs2g12230.1|orange1.1t02330.1|orange1.1t05267.1	http://amigo.geneontology.org/cgi-bin/amigo/term_details?term=GO:0048581
plasmodesma	Gene Ontology	GO:0009506	9	855	0.00392878	0.0596122	Cs3g11210.1|Cs5g35050.1|Cs1g14570.1|Cs5g35070.1|orange1.1t05218.1|Cs1g11990.1|orange1.1t04079.1|Cs5g19020.1|Cs7g21440.1	http://amigo.geneontology.org/cgi-bin/amigo/term_details?term=GO:0009506
symplast	Gene Ontology	GO:0055044	9	855	0.00392878	0.0596122	Cs3g11210.1|Cs5g35050.1|Cs1g14570.1|Cs5g35070.1|orange1.1t05218.1|Cs1g11990.1|orange1.1t04079.1|Cs5g19020.1|Cs7g21440.1	http://amigo.geneontology.org/cgi-bin/amigo/term_details?term=GO:0055044
cell junction	Gene Ontology	GO:0030054	9	856	0.00395847	0.0596122	Cs3g11210.1|Cs5g35050.1|Cs1g14570.1|Cs5g35070.1|orange1.1t05218.1|Cs1g11990.1|orange1.1t04079.1|Cs5g19020.1|Cs7g21440.1	http://amigo.geneontology.org/cgi-bin/amigo/term_details?term=GO:0030054
cell-cell junction	Gene Ontology	GO:0005911	9	856	0.00395847	0.0596122	Cs3g11210.1|Cs5g35050.1|Cs1g14570.1|Cs5g35070.1|orange1.1t05218.1|Cs1g11990.1|orange1.1t04079.1|Cs5g19020.1|Cs7g21440.1	http://amigo.geneontology.org/cgi-bin/amigo/term_details?term=GO:0005911
nucleotide binding	Gene Ontology	GO:0000166	20	2966	0.00433987	0.0628661	Cs1g11990.1|Cs1g10490.1|Cs3g05830.1|Cs5g19230.1|Cs7g23120.1|Cs7g21440.1|orange1.1t04568.1|orange1.1t03089.1|orange1.1t02169.1|Cs3g05740.1|Cs5g22030.1|Cs8g07740.1|Cs1g07670.1|Cs1g18370.1|Cs5g17900.1|Cs3g06020.1|orange1.1t02473.1|orange1.1t03514.1|Cs5g17750.1|Cs3g12710.1	http://amigo.geneontology.org/cgi-bin/amigo/term_details?term=GO:0000166

## Sheet: Selected in CO (141)
Selected genes in CO (141)
#Term	Database	ID	Input number	Background number	P-Value	Corrected P-Value	Input	Hyperlink
ADP binding	Gene Ontology	GO:0043531	9	143	1.62701e-09	1.24222e-06	Cs3g13340.1|orange1.1t03882.1|orange1.1t04526.1|orange1.1t04442.1|orange1.1t05252.1|orange1.1t05139.1|Cs1g10470.1|Cs5g19410.1|orange1.1t04471.1	http://amigo.geneontology.org/cgi-bin/amigo/term_details?term=GO:0043531
RNA-directed DNA polymerase activity	Gene Ontology	GO:0003964	5	26	4.99034e-08	1.90506e-05	Cs8g08560.1|Cs7g05480.1|Cs7g20640.1|Cs3g10880.1|Cs8g06220.1	http://amigo.geneontology.org/cgi-bin/amigo/term_details?term=GO:0003964
DNA polymerase activity	Gene Ontology	GO:0034061	5	44	5.35024e-07	0.000113182	Cs8g08560.1|Cs7g05480.1|Cs7g20640.1|Cs3g10880.1|Cs8g06220.1	http://amigo.geneontology.org/cgi-bin/amigo/term_details?term=GO:0034061
ubiquitin-like protein-specific protease activity	Gene Ontology	GO:0019783	5	45	5.92963e-07	0.000113182	orange1.1t00965.1|Cs7g27660.1|Cs2g13870.1|Cs9g17780.1|orange1.1t03884.1	http://amigo.geneontology.org/cgi-bin/amigo/term_details?term=GO:0019783
protein modification by small protein removal	Gene Ontology	GO:0070646	5	54	1.36945e-06	0.000209115	orange1.1t00965.1|Cs7g27660.1|Cs2g13870.1|Cs9g17780.1|orange1.1t03884.1	http://amigo.geneontology.org/cgi-bin/amigo/term_details?term=GO:0070646
positive regulation of flower development	Gene Ontology	GO:0009911	4	35	7.67241e-06	0.000836841	orange1.1t00965.1|Cs7g27660.1|Cs2g13870.1|Cs9g17780.1	http://amigo.geneontology.org/cgi-bin/amigo/term_details?term=GO:0009911
nuclear membrane	Gene Ontology	GO:0031965	4	35	7.67241e-06	0.000836841	orange1.1t00965.1|Cs7g27660.1|Cs2g13870.1|Cs9g17780.1	http://amigo.geneontology.org/cgi-bin/amigo/term_details?term=GO:0031965
RNA-dependent DNA biosynthetic process	Gene Ontology	GO:0006278	3	10	9.10175e-06	0.000868648	Cs8g08560.1|Cs7g05480.1|Cs3g10880.1	http://amigo.geneontology.org/cgi-bin/amigo/term_details?term=GO:0006278
peptidyl-lysine modification	Gene Ontology	GO:0018205	5	86	1.17291e-05	0.000995019	orange1.1t00965.1|Cs7g27660.1|Cs2g13870.1|Cs9g17780.1|orange1.1t03884.1	http://amigo.geneontology.org/cgi-bin/amigo/term_details?term=GO:0018205
positive regulation of reproductive process	Gene Ontology	GO:2000243	4	50	2.84298e-05	0.00217061	orange1.1t00965.1|Cs7g27660.1|Cs2g13870.1|Cs9g17780.1	http://amigo.geneontology.org/cgi-bin/amigo/term_details?term=GO:2000243
cysteine-type peptidase activity	Gene Ontology	GO:0008234	5	107	3.20824e-05	0.00222681	orange1.1t00965.1|Cs7g27660.1|Cs2g13870.1|Cs9g17780.1|orange1.1t03884.1	http://amigo.geneontology.org/cgi-bin/amigo/term_details?term=GO:0008234
defense response	Gene Ontology	GO:0006952	15	1401	4.51892e-05	0.00287516	Cs3g13340.1|orange1.1t03882.1|orange1.1t05252.1|orange1.1t05642.1|orange1.1t04526.1|Cs4g20430.1|orange1.1t05064.1|orange1.1t04442.1|Cs6g16450.1|orange1.1t05065.1|orange1.1t05139.1|Cs1g10470.1|Cs5g19410.1|Cs9g09430.1|orange1.1t04471.1	http://amigo.geneontology.org/cgi-bin/amigo/term_details?term=GO:0006952
positive regulation of post-embryonic development	Gene Ontology	GO:0048582	4	64	7.07308e-05	0.00415407	orange1.1t00965.1|Cs7g27660.1|Cs2g13870.1|Cs9g17780.1	http://amigo.geneontology.org/cgi-bin/amigo/term_details?term=GO:0048582
DNA biosynthetic process	Gene Ontology	GO:0071897	3	23	8.02649e-05	0.00437731	Cs8g08560.1|Cs7g05480.1|Cs3g10880.1	http://amigo.geneontology.org/cgi-bin/amigo/term_details?term=GO:0071897
endopeptidase activity	Gene Ontology	GO:0004175	6	217	8.72565e-05	0.00444136	Cs2g18870.1|orange1.1t03884.1|orange1.1t00965.1|Cs7g27660.1|Cs2g13870.1|Cs9g17780.1	http://amigo.geneontology.org/cgi-bin/amigo/term_details?term=GO:0004175
positive regulation of multicellular organismal process	Gene Ontology	GO:0051240	4	80	0.000161118	0.00768834	orange1.1t00965.1|Cs7g27660.1|Cs2g13870.1|Cs9g17780.1	http://amigo.geneontology.org/cgi-bin/amigo/term_details?term=GO:0051240
transferase activity, transferring phosphorus-containing groups	Gene Ontology	GO:0016772	14	1405	0.000176168	0.007912	Cs4g11440.1|Cs7g20640.1|Cs1g14800.1|Cs8g08560.1|Cs7g27140.1|orange1.1t05643.1|Cs8g06220.1|Cs9g13490.1|Cs7g05480.1|orange1.1t04442.1|Cs6g16450.1|orange1.1t03096.1|Cs6g06720.1|Cs3g10880.1	http://amigo.geneontology.org/cgi-bin/amigo/term_details?term=GO:0016772
positive regulation of developmental process	Gene Ontology	GO:0051094	4	85	0.000201393	0.00854242	orange1.1t00965.1|Cs7g27660.1|Cs2g13870.1|Cs9g17780.1	http://amigo.geneontology.org/cgi-bin/amigo/term_details?term=GO:0051094
nucleotidyltransferase activity	Gene Ontology	GO:0016779	5	166	0.000236618	0.0095083	Cs8g08560.1|Cs7g05480.1|Cs7g20640.1|Cs3g10880.1|Cs8g06220.1	http://amigo.geneontology.org/cgi-bin/amigo/term_details?term=GO:0016779
adenyl ribonucleotide binding	Gene Ontology	GO:0032559	17	2087	0.000364596	0.0126742	Cs4g11440.1|Cs3g13340.1|orange1.1t03882.1|Cs1g14800.1|Cs7g27140.1|orange1.1t04526.1|orange1.1t05643.1|Cs9g13490.1|orange1.1t04442.1|Cs6g16450.1|orange1.1t05252.1|orange1.1t05139.1|Cs1g10470.1|Cs5g19410.1|orange1.1t05150.1|orange1.1t03096.1|orange1.1t04471.1	http://amigo.geneontology.org/cgi-bin/amigo/term_details?term=GO:0032559
adenyl nucleotide binding	Gene Ontology	GO:0030554	17	2089	0.000368634	0.0126742	Cs4g11440.1|Cs3g13340.1|orange1.1t03882.1|Cs1g14800.1|Cs7g27140.1|orange1.1t04526.1|orange1.1t05643.1|Cs9g13490.1|orange1.1t04442.1|Cs6g16450.1|orange1.1t05252.1|orange1.1t05139.1|Cs1g10470.1|Cs5g19410.1|orange1.1t05150.1|orange1.1t03096.1|orange1.1t04471.1	http://amigo.geneontology.org/cgi-bin/amigo/term_details?term=GO:0030554
nuclear envelope	Gene Ontology	GO:0005635	4	101	0.000379107	0.0126742	orange1.1t00965.1|Cs7g27660.1|Cs2g13870.1|Cs9g17780.1	http://amigo.geneontology.org/cgi-bin/amigo/term_details?term=GO:0005635
peptidase activity, acting on L-amino acid peptides	Gene Ontology	GO:0070011	7	405	0.000381802	0.0126742	Cs2g18870.1|orange1.1t01264.1|orange1.1t03884.1|orange1.1t00965.1|Cs7g27660.1|Cs2g13870.1|Cs9g17780.1	http://amigo.geneontology.org/cgi-bin/amigo/term_details?term=GO:0070011
sesquiterpenoid biosynthetic process	Gene Ontology	GO:0016106	2	8	0.000456507	0.0145226	Cs4g12480.1|orange1.1t05179.1	http://amigo.geneontology.org/cgi-bin/amigo/term_details?term=GO:0016106
sesquiterpenoid metabolic process	Gene Ontology	GO:0006714	2	9	0.000556781	0.0170041	Cs4g12480.1|orange1.1t05179.1	http://amigo.geneontology.org/cgi-bin/amigo/term_details?term=GO:0006714
chloroplast nucleoid	Gene Ontology	GO:0042644	2	10	0.000666733	0.0188537	orange1.1t00082.1|orange1.1t05170.1	http://amigo.geneontology.org/cgi-bin/amigo/term_details?term=GO:0042644
response to herbivore	Gene Ontology	GO:0080027	2	10	0.000666733	0.0188537	Cs4g12480.1|orange1.1t05179.1	http://amigo.geneontology.org/cgi-bin/amigo/term_details?term=GO:0080027
regulation of reproductive process	Gene Ontology	GO:2000241	5	217	0.000777867	0.0209521	orange1.1t00965.1|Cs8g13980.1|Cs7g27660.1|Cs2g13870.1|Cs9g17780.1	http://amigo.geneontology.org/cgi-bin/amigo/term_details?term=GO:2000241
peptidyl-amino acid modification	Gene Ontology	GO:0018193	5	219	0.000809786	0.0209521	orange1.1t00965.1|Cs7g27660.1|Cs2g13870.1|Cs9g17780.1|orange1.1t03884.1	http://amigo.geneontology.org/cgi-bin/amigo/term_details?term=GO:0018193
regulation of flower development	Gene Ontology	GO:0009909	4	125	0.000823265	0.0209521	orange1.1t00965.1|Cs7g27660.1|Cs2g13870.1|Cs9g17780.1	http://amigo.geneontology.org/cgi-bin/amigo/term_details?term=GO:0009909
purine ribonucleoside binding	Gene Ontology	GO:0032550	17	2304	0.00110587	0.0237872	Cs4g11440.1|Cs3g13340.1|orange1.1t03882.1|Cs1g14800.1|Cs7g27140.1|orange1.1t04526.1|orange1.1t05643.1|Cs9g13490.1|orange1.1t04442.1|Cs6g16450.1|orange1.1t05252.1|orange1.1t05139.1|Cs1g10470.1|Cs5g19410.1|orange1.1t05150.1|orange1.1t03096.1|orange1.1t04471.1	http://amigo.geneontology.org/cgi-bin/amigo/term_details?term=GO:0032550
purine nucleoside binding	Gene Ontology	GO:0001883	17	2304	0.00110587	0.0237872	Cs4g11440.1|Cs3g13340.1|orange1.1t03882.1|Cs1g14800.1|Cs7g27140.1|orange1.1t04526.1|orange1.1t05643.1|Cs9g13490.1|orange1.1t04442.1|Cs6g16450.1|orange1.1t05252.1|orange1.1t05139.1|Cs1g10470.1|Cs5g19410.1|orange1.1t05150.1|orange1.1t03096.1|orange1.1t04471.1	http://amigo.geneontology.org/cgi-bin/amigo/term_details?term=GO:0001883
nucleoside binding	Gene Ontology	GO:0001882	17	2308	0.00112701	0.0237872	Cs4g11440.1|Cs3g13340.1|orange1.1t03882.1|Cs1g14800.1|Cs7g27140.1|orange1.1t04526.1|orange1.1t05643.1|Cs9g13490.1|orange1.1t04442.1|Cs6g16450.1|orange1.1t05252.1|orange1.1t05139.1|Cs1g10470.1|Cs5g19410.1|orange1.1t05150.1|orange1.1t03096.1|orange1.1t04471.1	http://amigo.geneontology.org/cgi-bin/amigo/term_details?term=GO:0001882
ribonucleoside binding	Gene Ontology	GO:0032549	17	2308	0.00112701	0.0237872	Cs4g11440.1|Cs3g13340.1|orange1.1t03882.1|Cs1g14800.1|Cs7g27140.1|orange1.1t04526.1|orange1.1t05643.1|Cs9g13490.1|orange1.1t04442.1|Cs6g16450.1|orange1.1t05252.1|orange1.1t05139.1|Cs1g10470.1|Cs5g19410.1|orange1.1t05150.1|orange1.1t03096.1|orange1.1t04471.1	http://amigo.geneontology.org/cgi-bin/amigo/term_details?term=GO:0032549
peptidase activity	Gene Ontology	GO:0008233	7	491	0.00116217	0.0237872	Cs2g18870.1|orange1.1t01264.1|orange1.1t03884.1|orange1.1t00965.1|Cs7g27660.1|Cs2g13870.1|Cs9g17780.1	http://amigo.geneontology.org/cgi-bin/amigo/term_details?term=GO:0008233
response to stimulus	Gene Ontology	GO:0050896	30	5369	0.00119649	0.0237872	Cs3g05580.1|orange1.1t03882.1|Cs1g09110.1|orange1.1t05642.1|Cs3g13340.1|orange1.1t05647.1|orange1.1t05064.1|Cs6g16450.1|orange1.1t05065.1|Cs4g12480.1|orange1.1t01627.1|Cs5g19410.1|orange1.1t04471.1|Cs4g20430.1|orange1.1t04442.1|Cs9g02610.1|orange1.1t05139.1|Cs1g10470.1|orange1.1t05179.1|orange1.1t00787.1|orange1.1t05150.1|orange1.1t05255.1|Cs1g14800.1|Cs7g27140.1|Cs9g09430.1|Cs5g20230.1|orange1.1…	http://amigo.geneontology.org/cgi-bin/amigo/term_details?term=GO:0050896
single fertilization	Gene Ontology	GO:0007338	2	14	0.00120209	0.0237872	Cs8g13980.1|Cs6g16450.1	http://amigo.geneontology.org/cgi-bin/amigo/term_details?term=GO:0007338
purine ribonucleotide binding	Gene Ontology	GO:0032555	17	2322	0.00120375	0.0237872	Cs4g11440.1|Cs3g13340.1|orange1.1t03882.1|Cs1g14800.1|Cs7g27140.1|orange1.1t04526.1|orange1.1t05643.1|Cs9g13490.1|orange1.1t04442.1|Cs6g16450.1|orange1.1t05252.1|orange1.1t05139.1|Cs1g10470.1|Cs5g19410.1|orange1.1t05150.1|orange1.1t03096.1|orange1.1t04471.1	http://amigo.geneontology.org/cgi-bin/amigo/term_details?term=GO:0032555
purine nucleotide binding	Gene Ontology	GO:0017076	17	2324	0.00121507	0.0237872	Cs4g11440.1|Cs3g13340.1|orange1.1t03882.1|Cs1g14800.1|Cs7g27140.1|orange1.1t04526.1|orange1.1t05643.1|Cs9g13490.1|orange1.1t04442.1|Cs6g16450.1|orange1.1t05252.1|orange1.1t05139.1|Cs1g10470.1|Cs5g19410.1|orange1.1t05150.1|orange1.1t03096.1|orange1.1t04471.1	http://amigo.geneontology.org/cgi-bin/amigo/term_details?term=GO:0017076
plastid chromosome	Gene Ontology	GO:0009508	2	15	0.00135951	0.0251471	orange1.1t00082.1|orange1.1t05170.1	http://amigo.geneontology.org/cgi-bin/amigo/term_details?term=GO:0009508
cytoplasmic, membrane-bounded vesicle	Gene Ontology	GO:0016023	4	144	0.00136989	0.0251471	Cs8g13980.1|Cs9g12226.1|Cs9g12190.1|Cs1g09110.1	http://amigo.geneontology.org/cgi-bin/amigo/term_details?term=GO:0016023
ribonucleotide binding	Gene Ontology	GO:0032553	17	2352	0.00138334	0.0251471	Cs4g11440.1|Cs3g13340.1|orange1.1t03882.1|Cs1g14800.1|Cs7g27140.1|orange1.1t04526.1|orange1.1t05643.1|Cs9g13490.1|orange1.1t04442.1|Cs6g16450.1|orange1.1t05252.1|orange1.1t05139.1|Cs1g10470.1|Cs5g19410.1|orange1.1t05150.1|orange1.1t03096.1|orange1.1t04471.1	http://amigo.geneontology.org/cgi-bin/amigo/term_details?term=GO:0032553
cytoplasmic chromosome	Gene Ontology	GO:0000229	2	16	0.00152625	0.0268559	orange1.1t00082.1|orange1.1t05170.1	http://amigo.geneontology.org/cgi-bin/amigo/term_details?term=GO:0000229
membrane-bounded vesicle	Gene Ontology	GO:0031988	4	149	0.00154769	0.0268559	Cs8g13980.1|Cs9g12226.1|Cs9g12190.1|Cs1g09110.1	http://amigo.geneontology.org/cgi-bin/amigo/term_details?term=GO:0031988
carbohydrate derivative binding	Gene Ontology	GO:0097367	17	2383	0.00159244	0.0269399	Cs4g11440.1|Cs3g13340.1|orange1.1t03882.1|Cs1g14800.1|Cs7g27140.1|orange1.1t04526.1|orange1.1t05643.1|Cs9g13490.1|orange1.1t04442.1|Cs6g16450.1|orange1.1t05252.1|orange1.1t05139.1|Cs1g10470.1|Cs5g19410.1|orange1.1t05150.1|orange1.1t03096.1|orange1.1t04471.1	http://amigo.geneontology.org/cgi-bin/amigo/term_details?term=GO:0097367
cytoplasmic vesicle	Gene Ontology	GO:0031410	4	151	0.0016231	0.0269399	Cs8g13980.1|Cs9g12226.1|Cs9g12190.1|Cs1g09110.1	http://amigo.geneontology.org/cgi-bin/amigo/term_details?term=GO:0031410
intracellular vesicle	Gene Ontology	GO:0097708	4	152	0.00166175	0.0269946	Cs8g13980.1|Cs9g12226.1|Cs9g12190.1|Cs1g09110.1	http://amigo.geneontology.org/cgi-bin/amigo/term_details?term=GO:0097708
cell surface receptor signaling pathway	Gene Ontology	GO:0007166	4	156	0.00182276	0.0289933	orange1.1t03096.1|Cs1g09110.1|Cs9g13490.1|Cs1g14800.1	http://amigo.geneontology.org/cgi-bin/amigo/term_details?term=GO:0007166
protein kinase activity	Gene Ontology	GO:0004672	9	863	0.00202754	0.0311333	Cs4g11440.1|Cs1g14800.1|Cs7g27140.1|orange1.1t05643.1|Cs9g13490.1|orange1.1t04442.1|Cs6g16450.1|Cs6g06720.1|orange1.1t03096.1	http://amigo.geneontology.org/cgi-bin/amigo/term_details?term=GO:0004672
vesicle	Gene Ontology	GO:0031982	4	161	0.00203885	0.0311333	Cs8g13980.1|Cs9g12226.1|Cs9g12190.1|Cs1g09110.1	http://amigo.geneontology.org/cgi-bin/amigo/term_details?term=GO:0031982

## Sheet: DEGs in peel (544)
DEGs in peel (544) between CO and VO
#Term	Database	ID	Input number	Background number	P-Value	Corrected P-Value	Input	Hyperlink
single-organism process	Gene Ontology	GO:0044699	236	8272	1.1989e-15	2.40919e-12	Cs3g26730.1|Cs3g16100.1|Cs5g28620.1|Cs8g08820.1|Cs2g05030.1|Cs9g07670.1|Cs3g23360.1|Cs9g06540.1|Cs6g07430.1|Cs7g07930.1|Cs6g21840.1|orange1.1t04376.1|Cs3g23530.1|Cs5g21940.1|Cs2g06950.1|Cs1g14450.1|Cs3g16460.1|Cs5g04810.1|Cs3g26570.1|Cs3g07270.1|Cs3g23440.1|Cs4g17140.1|orange1.1t03042.1|Cs8g16930.1|Cs7g22860.1|Cs2g15310.1|Cs5g10850.1|Cs3g26470.1|Cs2g03080.1|Cs5g19060.1|Cs3g01120.1|Cs7g31640.1|ora…	http://amigo.geneontology.org/cgi-bin/amigo/term_details?term=GO:0044699
response to stimulus	Gene Ontology	GO:0050896	171	5369	1.63927e-14	1.64705e-11	Cs5g28620.1|Cs8g08820.1|Cs9g06540.1|Cs5g18620.1|Cs1g24240.1|orange1.1t02319.1|Cs6g21840.1|orange1.1t04376.1|Cs2g06950.1|Cs4g14590.1|Cs5g04810.1|Cs3g26570.1|Cs3g07270.1|Cs4g17140.1|Cs5g32880.1|Cs2g15310.1|Cs3g01120.1|orange1.1t04356.1|orange1.1t00250.1|Cs8g17950.1|Cs4g02410.1|Cs2g11620.1|Cs4g03110.1|Cs1g08890.1|Cs3g06640.1|Cs6g22200.1|Cs7g15870.1|Cs1g03700.1|Cs9g18920.1|Cs5g18420.1|Cs5g28330.1|Cs1…	http://amigo.geneontology.org/cgi-bin/amigo/term_details?term=GO:0050896
cell periphery	Gene Ontology	GO:0071944	134	3853	8.8767e-14	5.94591e-11	Cs3g16100.1|Cs5g28620.1|Cs8g08820.1|Cs5g13070.1|Cs3g23360.1|Cs9g06540.1|Cs9g18020.1|Cs7g08300.1|Cs7g07930.1|Cs1g24240.1|Cs6g21840.1|Cs5g21940.1|Cs9g01970.1|Cs5g13890.1|Cs4g17140.1|Cs7g06750.1|Cs2g15310.1|Cs5g19060.1|Cs3g01120.1|Cs8g13800.1|Cs2g01150.1|Cs4g19640.1|Cs5g04910.1|Cs6g14740.1|Cs8g04070.1|Cs2g11620.1|Cs1g19390.1|Cs3g07270.1|Cs2g10720.1|Cs7g15870.1|Cs1g03700.1|Cs7g12950.1|Cs9g18920.1|Cs5…	http://amigo.geneontology.org/cgi-bin/amigo/term_details?term=GO:0071944
single-organism metabolic process	Gene Ontology	GO:0044710	123	3652	1.13202e-11	5.687e-09	Cs3g26730.1|Cs3g26570.1|orange1.1t03042.1|Cs2g05030.1|Cs9g06540.1|Cs6g07430.1|Cs3g27520.1|orange1.1t04376.1|Cs3g23530.1|Cs1g14450.1|Cs3g23440.1|Cs5g10170.1|Cs7g22860.1|Cs2g15310.1|Cs5g10850.1|Cs3g26470.1|Cs2g03080.1|Cs5g19060.1|Cs3g01120.1|Cs9g14170.1|Cs8g17950.1|Cs4g02410.1|Cs1g08890.1|Cs2g08460.1|Cs5g25950.1|Cs1g26340.1|Cs5g28330.1|Cs5g21190.1|Cs4g09530.1|Cs3g09020.1|Cs3g23540.1|Cs2g10990.1|Cs2…	http://amigo.geneontology.org/cgi-bin/amigo/term_details?term=GO:0044710
single-organism cellular process	Gene Ontology	GO:0044763	167	5701	4.45759e-11	1.79151e-08	Cs3g16100.1|Cs5g28620.1|Cs8g08820.1|Cs9g06540.1|Cs7g07930.1|Cs6g21840.1|orange1.1t04376.1|Cs7g21700.1|Cs2g06950.1|Cs1g14450.1|Cs3g16460.1|Cs5g04810.1|Cs3g26570.1|Cs3g07270.1|Cs4g17140.1|Cs7g22860.1|Cs2g15310.1|Cs5g10850.1|Cs2g03080.1|Cs5g19060.1|Cs6g21260.1|orange1.1t04356.1|Cs8g17950.1|Cs8g04070.1|Cs1g19390.1|Cs6g22390.1|Cs6g22200.1|Cs2g08460.1|Cs3g26840.1|Cs7g15870.1|Cs1g03700.1|Cs9g18920.1|Cs5…	http://amigo.geneontology.org/cgi-bin/amigo/term_details?term=GO:0044763
chloroplast thylakoid membrane	Gene Ontology	GO:0009535	27	328	3.31232e-10	1.0121e-07	Cs3g26730.1|Cs3g25980.1|Cs1g09060.1|Cs3g08480.1|Cs2g09520.1|Cs5g18620.1|Cs3g27520.1|orange1.1t04376.1|Cs5g31180.1|Cs1g15170.1|Cs5g14370.1|Cs5g28460.1|Cs3g20630.1|Cs5g09980.1|Cs5g10850.1|Cs2g03080.1|Cs4g20300.1|Cs1g22680.1|Cs7g10740.1|Cs9g07670.1|Cs1g08890.1|Cs9g08030.1|Cs8g19010.1|Cs7g09900.1|Cs7g24920.1|Cs9g06660.1|Cs2g14940.1	http://amigo.geneontology.org/cgi-bin/amigo/term_details?term=GO:0009535
plastid thylakoid membrane	Gene Ontology	GO:0055035	27	329	3.5256e-10	1.0121e-07	Cs3g26730.1|Cs3g25980.1|Cs1g09060.1|Cs3g08480.1|Cs2g09520.1|Cs5g18620.1|Cs3g27520.1|orange1.1t04376.1|Cs5g31180.1|Cs1g15170.1|Cs5g14370.1|Cs5g28460.1|Cs3g20630.1|Cs5g09980.1|Cs5g10850.1|Cs2g03080.1|Cs4g20300.1|Cs1g22680.1|Cs7g10740.1|Cs9g07670.1|Cs1g08890.1|Cs9g08030.1|Cs8g19010.1|Cs7g09900.1|Cs7g24920.1|Cs9g06660.1|Cs2g14940.1	http://amigo.geneontology.org/cgi-bin/amigo/term_details?term=GO:0055035
thylakoid part	Gene Ontology	GO:0044436	29	389	6.28558e-10	1.57886e-07	Cs3g26730.1|Cs3g25980.1|Cs1g09060.1|Cs3g08480.1|Cs2g09520.1|Cs4g01240.1|Cs5g18620.1|Cs3g27520.1|orange1.1t04376.1|Cs5g31180.1|Cs1g15170.1|Cs5g14370.1|Cs5g28460.1|Cs3g20630.1|Cs5g09980.1|Cs5g10850.1|Cs2g03080.1|Cs2g11860.1|Cs4g20300.1|Cs1g22680.1|Cs7g10740.1|Cs9g07670.1|Cs1g08890.1|Cs9g08030.1|Cs8g19010.1|Cs7g09900.1|Cs7g24920.1|Cs9g06660.1|Cs2g14940.1	http://amigo.geneontology.org/cgi-bin/amigo/term_details?term=GO:0044436
thylakoid membrane	Gene Ontology	GO:0042651	27	348	1.10612e-09	2.46972e-07	Cs3g26730.1|Cs3g25980.1|Cs1g09060.1|Cs3g08480.1|Cs2g09520.1|Cs5g18620.1|Cs3g27520.1|orange1.1t04376.1|Cs5g31180.1|Cs1g15170.1|Cs5g14370.1|Cs5g28460.1|Cs3g20630.1|Cs5g09980.1|Cs5g10850.1|Cs2g03080.1|Cs4g20300.1|Cs1g22680.1|Cs7g10740.1|Cs9g07670.1|Cs1g08890.1|Cs9g08030.1|Cs8g19010.1|Cs7g09900.1|Cs7g24920.1|Cs9g06660.1|Cs2g14940.1	http://amigo.geneontology.org/cgi-bin/amigo/term_details?term=GO:0042651
photosynthetic membrane	Gene Ontology	GO:0034357	27	350	1.24202e-09	2.49585e-07	Cs3g26730.1|Cs3g25980.1|Cs1g09060.1|Cs3g08480.1|Cs2g09520.1|Cs5g18620.1|Cs3g27520.1|orange1.1t04376.1|Cs5g31180.1|Cs1g15170.1|Cs5g14370.1|Cs5g28460.1|Cs3g20630.1|Cs5g09980.1|Cs5g10850.1|Cs2g03080.1|Cs4g20300.1|Cs1g22680.1|Cs7g10740.1|Cs9g07670.1|Cs1g08890.1|Cs9g08030.1|Cs8g19010.1|Cs7g09900.1|Cs7g24920.1|Cs9g06660.1|Cs2g14940.1	http://amigo.geneontology.org/cgi-bin/amigo/term_details?term=GO:0034357
catalytic activity	Gene Ontology	GO:0003824	208	7961	1.42422e-09	2.6018e-07	Cs5g28620.1|orange1.1t03042.1|Cs2g05030.1|Cs1g16000.1|Cs3g23360.1|Cs3g11590.1|Cs2g22040.1|Cs6g16980.1|Cs6g07430.1|Cs9g18020.1|Cs1g24240.1|Cs3g27520.1|Cs2g28370.1|orange1.1t04376.1|Cs3g23530.1|Cs1g04620.1|Cs7g30510.1|Cs1g14450.1|Cs5g13890.1|Cs3g26570.1|Cs3g23440.1|Cs4g17140.1|Cs5g32880.1|Cs2g15310.1|Cs3g26470.1|Cs2g03080.1|Cs2g11860.1|Cs5g19060.1|Cs5g13070.1|Cs3g01120.1|Cs8g13800.1|Cs1g15940.1|Cs2…	http://amigo.geneontology.org/cgi-bin/amigo/term_details?term=GO:0003824
photosynthesis	Gene Ontology	GO:0015979	20	198	2.77998e-09	4.6553e-07	Cs2g03080.1|Cs3g27520.1|Cs4g20300.1|Cs7g10740.1|Cs3g03670.1|Cs3g25980.1|Cs1g15170.1|Cs3g08480.1|Cs5g31180.1|Cs9g07670.1|Cs2g09520.1|Cs7g09900.1|Cs6g07430.1|Cs5g09980.1|Cs7g24920.1|Cs7g31640.1|Cs9g06660.1|Cs5g18620.1|Cs5g10850.1|Cs2g14940.1	http://amigo.geneontology.org/cgi-bin/amigo/term_details?term=GO:0015979
thylakoid	Gene Ontology	GO:0009579	32	502	3.0631e-09	4.73484e-07	Cs3g26730.1|Cs3g25980.1|Cs1g09060.1|Cs3g08480.1|Cs2g09520.1|Cs6g09960.1|Cs3g26760.1|Cs5g18620.1|Cs3g27520.1|orange1.1t04376.1|Cs5g31180.1|Cs1g15170.1|Cs5g14370.1|Cs5g28460.1|Cs3g20630.1|Cs5g09980.1|Cs7g31640.1|Cs5g10850.1|Cs2g03080.1|Cs2g11860.1|Cs4g20300.1|Cs1g22680.1|Cs7g10740.1|Cs9g07670.1|Cs1g08890.1|Cs9g08030.1|Cs8g19010.1|Cs7g09900.1|Cs7g24920.1|Cs4g01240.1|Cs9g06660.1|Cs2g14940.1	http://amigo.geneontology.org/cgi-bin/amigo/term_details?term=GO:0009579
chloroplast thylakoid	Gene Ontology	GO:0009534	29	425	4.13323e-09	5.52959e-07	Cs3g26730.1|Cs3g25980.1|Cs1g09060.1|Cs3g08480.1|Cs2g09520.1|Cs6g09960.1|Cs5g18620.1|Cs3g27520.1|orange1.1t04376.1|Cs5g31180.1|Cs1g15170.1|Cs5g14370.1|Cs5g28460.1|Cs3g20630.1|Cs5g09980.1|Cs5g10850.1|Cs2g03080.1|Cs2g11860.1|Cs4g20300.1|Cs1g22680.1|Cs7g10740.1|Cs9g07670.1|Cs1g08890.1|Cs9g08030.1|Cs8g19010.1|Cs7g09900.1|Cs7g24920.1|Cs9g06660.1|Cs2g14940.1	http://amigo.geneontology.org/cgi-bin/amigo/term_details?term=GO:0009534
plastid thylakoid	Gene Ontology	GO:0031976	29	426	4.34246e-09	5.52959e-07	Cs3g26730.1|Cs3g25980.1|Cs1g09060.1|Cs3g08480.1|Cs2g09520.1|Cs6g09960.1|Cs5g18620.1|Cs3g27520.1|orange1.1t04376.1|Cs5g31180.1|Cs1g15170.1|Cs5g14370.1|Cs5g28460.1|Cs3g20630.1|Cs5g09980.1|Cs5g10850.1|Cs2g03080.1|Cs2g11860.1|Cs4g20300.1|Cs1g22680.1|Cs7g10740.1|Cs9g07670.1|Cs1g08890.1|Cs9g08030.1|Cs8g19010.1|Cs7g09900.1|Cs7g24920.1|Cs9g06660.1|Cs2g14940.1	http://amigo.geneontology.org/cgi-bin/amigo/term_details?term=GO:0031976
oxidation-reduction process	Gene Ontology	GO:0055114	63	1548	4.40276e-09	5.52959e-07	orange1.1t02045.1|Cs3g11040.1|Cs3g03670.1|Cs3g26570.1|orange1.1t03042.1|Cs9g01770.1|Cs3g26690.1|Cs8g19105.1|Cs9g15670.1|Cs3g26760.1|Cs8g09780.1|orange1.1t03034.1|Cs8g03230.1|Cs3g27520.1|Cs2g28110.1|orange1.1t04376.1|Cs6g07430.1|Cs4g14150.1|Cs9g17670.1|Cs5g14370.1|Cs3g20630.1|orange1.1t04394.1|orange1.1t04139.1|Cs5g09980.1|orange1.1t00272.1|orange1.1t03357.1|Cs2g15310.1|Cs5g10850.1|orange1.1t03363…	http://amigo.geneontology.org/cgi-bin/amigo/term_details?term=GO:0055114
response to hormone	Gene Ontology	GO:0009725	59	1452	1.5184e-08	1.61931e-06	Cs5g03980.1|Cs3g26570.1|Cs4g05980.1|Cs2g07380.1|Cs9g05280.1|Cs3g08480.1|Cs6g07990.1|Cs9g06540.1|Cs9g04500.1|Cs6g16450.1|Cs7g12870.1|Cs6g07430.1|Cs4g16130.1|Cs7g08100.1|Cs7g11790.1|Cs6g09030.1|orange1.1t04221.1|Cs1g13620.1|Cs6g12880.1|orange1.1t02715.1|Cs2g06950.1|Cs1g15170.1|Cs5g04810.1|Cs3g27170.1|Cs3g07250.1|Cs4g12760.1|Cs8g16930.1|orange1.1t02977.1|Cs6g12870.1|Cs5g32880.1|Cs8g15600.1|Cs9g01710…	http://amigo.geneontology.org/cgi-bin/amigo/term_details?term=GO:0009725
cell wall	Gene Ontology	GO:0005618	37	692	1.53107e-08	1.61931e-06	Cs9g14450.1|Cs9g14190.1|Cs7g04900.1|Cs3g14620.1|Cs3g23360.1|Cs1g13290.1|Cs6g09960.1|Cs8g08300.1|Cs6g16450.1|orange1.1t05560.1|Cs8g09090.1|Cs2g28110.1|Cs3g05800.1|orange1.1t02715.1|orange1.1t00089.1|Cs7g16520.1|Cs9g01970.1|Cs8g13800.1|Cs5g13890.1|Cs6g13860.1|Cs5g16780.1|orange1.1t00549.1|Cs2g15310.1|Cs9g15430.1|Cs2g18910.1|Cs5g16770.1|Cs3g26520.1|orange1.1t04356.1|orange1.1t02713.1|Cs4g03110.1|Cs8…	http://amigo.geneontology.org/cgi-bin/amigo/term_details?term=GO:0005618
external encapsulating structure	Gene Ontology	GO:0030312	37	692	1.53107e-08	1.61931e-06	Cs9g14450.1|Cs9g14190.1|Cs7g04900.1|Cs3g14620.1|Cs3g23360.1|Cs1g13290.1|Cs6g09960.1|Cs8g08300.1|Cs6g16450.1|orange1.1t05560.1|Cs8g09090.1|Cs2g28110.1|Cs3g05800.1|orange1.1t02715.1|orange1.1t00089.1|Cs7g16520.1|Cs9g01970.1|Cs8g13800.1|Cs5g13890.1|Cs6g13860.1|Cs5g16780.1|orange1.1t00549.1|Cs2g15310.1|Cs9g15430.1|Cs2g18910.1|Cs5g16770.1|Cs3g26520.1|orange1.1t04356.1|orange1.1t02713.1|Cs4g03110.1|Cs8…	http://amigo.geneontology.org/cgi-bin/amigo/term_details?term=GO:0030312
response to endogenous stimulus	Gene Ontology	GO:0009719	61	1536	1.88186e-08	1.84239e-06	Cs5g03980.1|Cs3g26570.1|Cs4g05980.1|Cs2g07380.1|Cs9g05280.1|Cs3g08480.1|Cs6g07990.1|Cs9g06540.1|Cs9g04500.1|Cs6g16450.1|Cs7g12870.1|Cs6g07430.1|Cs4g16130.1|Cs7g08100.1|Cs7g11790.1|Cs6g09030.1|orange1.1t04221.1|Cs1g13620.1|Cs6g12880.1|orange1.1t02715.1|Cs2g06950.1|Cs4g14590.1|Cs1g15170.1|Cs5g04810.1|Cs3g27170.1|Cs3g07250.1|Cs4g12760.1|Cs8g16930.1|orange1.1t02977.1|Cs6g12870.1|Cs5g32880.1|Cs8g15600…	http://amigo.geneontology.org/cgi-bin/amigo/term_details?term=GO:0009719
response to organic substance	Gene Ontology	GO:0010033	67	1766	1.9305e-08	1.84239e-06	Cs5g03980.1|Cs3g12020.1|Cs3g26570.1|Cs4g05980.1|Cs2g07380.1|Cs9g05280.1|Cs3g08480.1|Cs6g07990.1|Cs9g06540.1|Cs9g04500.1|Cs6g16450.1|Cs7g12870.1|Cs6g07430.1|Cs4g16130.1|Cs7g08100.1|Cs7g11790.1|Cs6g09030.1|orange1.1t04221.1|Cs3g27520.1|orange1.1t00272.1|Cs6g22200.1|orange1.1t02715.1|Cs2g06950.1|Cs4g14590.1|Cs1g15170.1|Cs5g04810.1|Cs3g27170.1|Cs3g07250.1|Cs4g12760.1|Cs8g16930.1|orange1.1t02977.1|Cs6…	http://amigo.geneontology.org/cgi-bin/amigo/term_details?term=GO:0010033
plasma membrane	Gene Ontology	GO:0005886	104	3292	2.01704e-08	1.84239e-06	Cs3g16100.1|Cs5g28620.1|Cs8g08820.1|Cs5g13070.1|Cs9g06540.1|Cs9g18020.1|Cs7g08300.1|Cs7g07930.1|Cs1g24240.1|Cs6g21840.1|Cs5g21940.1|Cs4g17140.1|Cs7g06750.1|Cs5g19060.1|Cs3g01120.1|Cs2g01150.1|Cs4g19640.1|Cs5g04910.1|Cs6g14740.1|Cs8g04070.1|Cs2g11620.1|Cs1g19390.1|Cs3g07270.1|Cs2g10720.1|Cs7g15870.1|Cs1g03700.1|Cs7g12950.1|Cs9g18920.1|Cs5g25950.1|Cs3g26840.1|orange1.1t00046.1|Cs8g08810.1|Cs9g04890…	http://amigo.geneontology.org/cgi-bin/amigo/term_details?term=GO:0005886
oxidoreductase activity	Gene Ontology	GO:0016491	59	1473	2.47379e-08	2.16134e-06	orange1.1t02045.1|Cs3g11040.1|Cs6g16980.1|Cs3g03670.1|Cs3g26570.1|orange1.1t03042.1|Cs9g01770.1|Cs3g26690.1|Cs8g19105.1|Cs9g15670.1|Cs3g26760.1|Cs8g09780.1|Cs1g22680.1|Cs8g03230.1|Cs3g27520.1|Cs2g28110.1|orange1.1t04376.1|Cs4g14150.1|Cs9g17670.1|Cs5g14370.1|Cs3g20630.1|orange1.1t04394.1|orange1.1t04139.1|Cs5g09980.1|orange1.1t00272.1|orange1.1t03357.1|Cs2g15310.1|Cs7g14940.1|orange1.1t03363.1|Cs8…	http://amigo.geneontology.org/cgi-bin/amigo/term_details?term=GO:0016491
defense response	Gene Ontology	GO:0006952	57	1401	2.61738e-08	2.19151e-06	Cs9g14450.1|orange1.1t02045.1|Cs5g03980.1|Cs5g10550.1|Cs3g08480.1|Cs3g14620.1|Cs2g25040.1|Cs8g19105.1|Cs1g11080.1|Cs3g26760.1|Cs1g22680.1|Cs6g21840.1|Cs8g01650.1|Cs3g05800.1|orange1.1t04301.1|orange1.1t02715.1|Cs1g23160.1|Cs7g22980.1|orange1.1t05560.1|orange1.1t01794.1|Cs7g31640.1|Cs9g14480.1|Cs9g15430.1|orange1.1t02161.1|Cs2g07380.1|Cs1g14920.1|Cs9g16640.1|Cs9g16650.1|orange1.1t04356.1|Cs1g24780…	http://amigo.geneontology.org/cgi-bin/amigo/term_details?term=GO:0006952
response to chemical	Gene Ontology	GO:0042221	84	2467	2.85871e-08	2.29783e-06	Cs8g16290.1|Cs5g32880.1|Cs4g14590.1|Cs5g03980.1|Cs7g15870.1|Cs3g26570.1|Cs2g04900.1|Cs2g07380.1|Cs9g05280.1|Cs3g08480.1|Cs3g26690.1|Cs6g07990.1|Cs5g14370.1|Cs9g06540.1|Cs9g04500.1|Cs6g16450.1|Cs7g12870.1|Cs6g07430.1|Cs4g16130.1|Cs7g08100.1|Cs7g11790.1|Cs6g09030.1|orange1.1t04221.1|Cs3g27520.1|orange1.1t00272.1|Cs6g22200.1|orange1.1t02319.1|orange1.1t02715.1|Cs2g06950.1|Cs3g10720.1|Cs7g22980.1|Cs1…	http://amigo.geneontology.org/cgi-bin/amigo/term_details?term=GO:0042221
extracellular region	Gene Ontology	GO:0005576	87	2647	7.20694e-08	5.57013e-06	Cs3g26570.1|Cs2g05030.1|Cs3g23360.1|Cs2g22040.1|Cs2g02780.1|Cs3g27520.1|Cs6g15040.1|Cs9g01970.1|Cs5g13890.1|Cs3g23440.1|orange1.1t01623.1|Cs5g10170.1|Cs7g06750.1|Cs2g15310.1|Cs3g26470.1|Cs9g14060.1|Cs6g21260.1|Cs7g31640.1|Cs8g13800.1|Cs2g12510.1|orange1.1t01124.1|Cs4g03110.1|Cs6g22390.1|Cs6g22200.1|Cs6g11600.1|Cs6g07430.1|Cs5g25420.1|Cs7g04900.1|Cs9g15430.1|Cs6g09960.1|Cs6g16450.1|Cs7g32160.1|Cs5…	http://amigo.geneontology.org/cgi-bin/amigo/term_details?term=GO:0005576
response to stress	Gene Ontology	GO:0006950	95	3074	2.61399e-07	1.94548e-05	Cs8g08820.1|Cs6g21840.1|orange1.1t04376.1|Cs4g14590.1|Cs3g07270.1|Cs9g14480.1|Cs1g22680.1|orange1.1t04356.1|Cs6g18920.1|Cs4g03110.1|Cs1g08890.1|Cs3g06640.1|Cs7g15870.1|Cs1g03700.1|Cs5g25950.1|Cs5g28330.1|Cs6g07430.1|Cs2g26720.1|Cs5g18420.1|Cs9g15430.1|Cs3g26760.1|Cs5g02110.1|Cs5g11840.1|Cs8g07520.1|Cs5g14370.1|Cs2g06950.1|Cs7g31640.1|Cs3g27520.1|Cs9g16640.1|Cs5g15000.1|orange1.1t02713.1|Cs8g01650…	http://amigo.geneontology.org/cgi-bin/amigo/term_details?term=GO:0006950
response to other organism	Gene Ontology	GO:0051707	45	1088	5.52478e-07	3.82829e-05	Cs9g14450.1|orange1.1t02045.1|Cs5g12880.1|Cs3g08480.1|Cs6g07990.1|Cs2g25040.1|Cs8g19105.1|Cs3g26760.1|Cs1g22680.1|Cs1g24240.1|Cs5g07230.1|orange1.1t04376.1|orange1.1t02715.1|Cs1g23160.1|Cs7g22980.1|orange1.1t05560.1|Cs9g16650.1|Cs7g31640.1|Cs9g14480.1|Cs8g01650.1|Cs9g15430.1|Cs1g14920.1|Cs9g16640.1|Cs5g12900.1|orange1.1t04356.1|Cs5g15000.1|Cs3g01590.1|orange1.1t02713.1|Cs3g12510.1|Cs6g18920.1|ora…	http://amigo.geneontology.org/cgi-bin/amigo/term_details?term=GO:0051707
response to external biotic stimulus	Gene Ontology	GO:0043207	45	1088	5.52478e-07	3.82829e-05	Cs9g14450.1|orange1.1t02045.1|Cs5g12880.1|Cs3g08480.1|Cs6g07990.1|Cs2g25040.1|Cs8g19105.1|Cs3g26760.1|Cs1g22680.1|Cs1g24240.1|Cs5g07230.1|orange1.1t04376.1|orange1.1t02715.1|Cs1g23160.1|Cs7g22980.1|orange1.1t05560.1|Cs9g16650.1|Cs7g31640.1|Cs9g14480.1|Cs8g01650.1|Cs9g15430.1|Cs1g14920.1|Cs9g16640.1|Cs5g12900.1|orange1.1t04356.1|Cs5g15000.1|Cs3g01590.1|orange1.1t02713.1|Cs3g12510.1|Cs6g18920.1|ora…	http://amigo.geneontology.org/cgi-bin/amigo/term_details?term=GO:0043207
monocarboxylic acid metabolic process	Gene Ontology	GO:0032787	27	483	6.24846e-07	4.18542e-05	Cs2g10990.1|Cs8g05940.1|Cs1g16890.1|Cs2g13450.1|Cs3g20340.1|Cs8g03230.1|Cs3g27520.1|orange1.1t04376.1|Cs1g23160.1|Cs5g14370.1|Cs6g11190.1|Cs8g19550.1|Cs5g07230.1|Cs9g16640.1|Cs9g16650.1|Cs6g11040.1|Cs2g14940.1|Cs3g23530.1|Cs8g16290.1|Cs2g11550.1|Cs1g23200.1|Cs6g04360.1|Cs5g25950.1|Cs1g26340.1|Cs5g28330.1|Cs6g15880.1|Cs1g17060.1	http://amigo.geneontology.org/cgi-bin/amigo/term_details?term=GO:0032787
multi-organism process	Gene Ontology	GO:0051704	54	1441	7.60133e-07	4.92738e-05	Cs9g14450.1|orange1.1t02045.1|orange1.1t05831.1|Cs3g08480.1|Cs6g07990.1|Cs2g25040.1|Cs8g19105.1|Cs3g26760.1|Cs1g22680.1|Cs2g22050.1|Cs1g24240.1|Cs5g12880.1|Cs5g07230.1|orange1.1t04376.1|orange1.1t02715.1|Cs1g23160.1|Cs5g09220.1|Cs7g22980.1|orange1.1t05560.1|Cs2g26323.1|Cs9g16650.1|Cs7g31640.1|Cs5g07856.1|Cs9g14480.1|Cs3g26470.1|Cs8g01650.1|Cs9g15430.1|Cs1g14920.1|Cs9g16640.1|Cs5g12900.1|orange1.1…	http://amigo.geneontology.org/cgi-bin/amigo/term_details?term=GO:0051704
response to biotic stimulus	Gene Ontology	GO:0009607	45	1126	1.34359e-06	8.43733e-05	Cs9g14450.1|orange1.1t02045.1|Cs5g12880.1|Cs3g08480.1|Cs6g07990.1|Cs2g25040.1|Cs8g19105.1|Cs3g26760.1|Cs1g22680.1|Cs1g24240.1|Cs5g07230.1|orange1.1t04376.1|orange1.1t02715.1|Cs1g23160.1|Cs7g22980.1|orange1.1t05560.1|Cs9g16650.1|Cs7g31640.1|Cs9g14480.1|Cs8g01650.1|Cs9g15430.1|Cs1g14920.1|Cs9g16640.1|Cs5g12900.1|orange1.1t04356.1|Cs5g15000.1|Cs3g01590.1|orange1.1t02713.1|Cs3g12510.1|Cs6g18920.1|ora…	http://amigo.geneontology.org/cgi-bin/amigo/term_details?term=GO:0009607
membrane	Gene Ontology	GO:0016020	185	7492	1.48109e-06	9.01892e-05	Cs3g26730.1|Cs3g16100.1|Cs5g28620.1|Cs8g08820.1|Cs5g13070.1|Cs9g07670.1|Cs9g06540.1|Cs1g13850.1|Cs9g18020.1|Cs5g18620.1|Cs2g02780.1|Cs7g07930.1|Cs1g24240.1|Cs6g21840.1|orange1.1t04376.1|Cs8g05230.1|Cs5g21940.1|Cs1g14450.1|orange1.1t01639.1|Cs3g07270.1|Cs3g23440.1|Cs4g17140.1|Cs6g05990.1|Cs7g06750.1|Cs5g10850.1|Cs2g03080.1|Cs9g14060.1|Cs5g19060.1|Cs3g01120.1|Cs8g13800.1|Cs2g01150.1|Cs4g19640.1|Cs5…	http://amigo.geneontology.org/cgi-bin/amigo/term_details?term=GO:0016020
apoplast	Gene Ontology	GO:0048046	25	450	1.80765e-06	0.000106837	Cs9g14190.1|Cs3g26570.1|Cs3g08480.1|Cs5g25690.1|Cs6g09960.1|Cs1g16000.1|Cs3g27520.1|Cs2g28110.1|Cs5g13890.1|Cs5g16780.1|Cs7g31640.1|Cs2g15310.1|Cs5g16770.1|Cs3g23360.1|Cs3g26520.1|Cs5g15000.1|Cs2g12510.1|Cs6g08390.1|Cs4g03110.1|Cs2g14940.1|Cs5g25680.1|Cs6g07400.1|Cs6g07430.1|Cs7g10200.1|Cs6g22390.1	http://amigo.geneontology.org/cgi-bin/amigo/term_details?term=GO:0048046
response to oxygen-containing compound	Gene Ontology	GO:1901700	50	1350	2.75954e-06	0.0001573	Cs5g03980.1|Cs8g08820.1|Cs2g07380.1|Cs3g26690.1|Cs3g22730.1|Cs9g06540.1|Cs9g04500.1|Cs6g16450.1|Cs4g16130.1|Cs7g08100.1|Cs6g09030.1|orange1.1t04221.1|Cs3g27520.1|orange1.1t04376.1|Cs6g22200.1|orange1.1t02715.1|Cs2g06950.1|Cs5g02310.1|Cs5g14370.1|Cs8g16290.1|Cs3g07250.1|Cs4g12760.1|Cs3g07270.1|orange1.1t00272.1|Cs8g15600.1|Cs9g01710.1|Cs7g15870.1|Cs6g21260.1|orange1.1t03054.1|Cs3g26520.1|Cs2g04900…	http://amigo.geneontology.org/cgi-bin/amigo/term_details?term=GO:1901700
response to external stimulus	Gene Ontology	GO:0009605	51	1390	2.81801e-06	0.0001573	Cs9g14450.1|orange1.1t02045.1|Cs5g12880.1|Cs3g08480.1|Cs6g07990.1|Cs2g25040.1|Cs8g19105.1|Cs8g08300.1|Cs3g26760.1|Cs1g22680.1|Cs1g24240.1|Cs5g07230.1|orange1.1t04376.1|orange1.1t02715.1|Cs1g23160.1|orange1.1t00089.1|Cs7g22980.1|orange1.1t05560.1|Cs9g16650.1|Cs3g07270.1|Cs7g31640.1|Cs9g14480.1|Cs8g01650.1|Cs9g15430.1|Cs7g15870.1|Cs1g14920.1|Cs9g16640.1|Cs5g12900.1|orange1.1t04356.1|Cs5g15000.1|Cs3…	http://amigo.geneontology.org/cgi-bin/amigo/term_details?term=GO:0009605
reductive pentose-phosphate cycle	Gene Ontology	GO:0019253	6	18	3.20997e-06	0.000174336	Cs3g27520.1|Cs3g08480.1|Cs6g07430.1|Cs7g24920.1|Cs7g31640.1|Cs2g14940.1	http://amigo.geneontology.org/cgi-bin/amigo/term_details?term=GO:0019253
phloem or xylem histogenesis	Gene Ontology	GO:0010087	9	59	3.30791e-06	0.000174928	Cs2g28110.1|Cs9g14980.1|Cs7g09710.1|Cs7g09700.1|Cs3g16460.1|Cs9g06680.1|Cs2g26900.1|Cs5g05490.1|Cs2g15310.1	http://amigo.geneontology.org/cgi-bin/amigo/term_details?term=GO:0010087
cellular response to chemical stimulus	Gene Ontology	GO:0070887	41	1020	3.53155e-06	0.000181171	Cs4g05980.1|Cs9g05280.1|Cs3g26690.1|Cs6g07990.1|Cs9g06540.1|Cs6g16450.1|Cs7g12870.1|Cs4g16130.1|Cs7g08100.1|Cs7g11790.1|orange1.1t02715.1|Cs5g09220.1|Cs4g14590.1|Cs7g22980.1|Cs5g04810.1|Cs3g07250.1|Cs3g20630.1|Cs3g07270.1|Cs8g16930.1|orange1.1t00272.1|Cs6g09030.1|Cs6g21260.1|Cs1g24780.1|Cs5g02310.1|orange1.1t02713.1|Cs3g22730.1|orange1.1t02547.1|Cs6g22200.1|Cs8g15600.1|Cs7g15870.1|Cs1g03700.1|Cs9…	http://amigo.geneontology.org/cgi-bin/amigo/term_details?term=GO:0070887
lipid metabolic process	Gene Ontology	GO:0006629	37	875	3.60629e-06	0.000181171	Cs3g11040.1|Cs5g12880.1|Cs2g07250.1|Cs2g05030.1|Cs1g16890.1|Cs2g25040.1|Cs9g06540.1|Cs2g20400.1|Cs1g16000.1|Cs2g28830.1|Cs3g20340.1|Cs9g07380.1|Cs8g03230.1|Cs5g02110.1|Cs3g23530.1|Cs5g12890.1|Cs3g23440.1|orange1.1t00272.1|Cs7g14940.1|Cs3g26470.1|Cs9g01770.1|Cs2g13450.1|Cs5g12900.1|orange1.1t04376.1|Cs8g05940.1|Cs6g08390.1|Cs7g11940.1|Cs2g08460.1|Cs2g11550.1|Cs5g25590.1|orange1.1t05635.1|Cs1g26340…	http://amigo.geneontology.org/cgi-bin/amigo/term_details?term=GO:0006629
single organism signaling	Gene Ontology	GO:0044700	57	1644	3.7751e-06	0.000183839	orange1.1t04294.1|Cs5g28620.1|Cs4g05980.1|Cs9g05280.1|Cs6g07990.1|Cs9g06540.1|Cs6g16450.1|Cs7g12870.1|Cs3g06580.1|Cs4g16130.1|Cs7g08100.1|Cs7g11790.1|Cs6g21840.1|Cs1g03990.1|Cs1g04620.1|orange1.1t04355.1|orange1.1t04301.1|orange1.1t02715.1|Cs5g09220.1|Cs3g10720.1|Cs7g29420.1|Cs5g04810.1|Cs7g19210.1|Cs3g07250.1|orange1.1t04394.1|Cs8g16930.1|Cs4g17140.1|orange1.1t00272.1|orange1.1t03893.1|Cs8g01650…	http://amigo.geneontology.org/cgi-bin/amigo/term_details?term=GO:0044700
signaling	Gene Ontology	GO:0023052	57	1645	3.84237e-06	0.000183839	orange1.1t04294.1|Cs5g28620.1|Cs4g05980.1|Cs9g05280.1|Cs6g07990.1|Cs9g06540.1|Cs6g16450.1|Cs7g12870.1|Cs3g06580.1|Cs4g16130.1|Cs7g08100.1|Cs7g11790.1|Cs6g21840.1|Cs1g03990.1|Cs1g04620.1|orange1.1t04355.1|orange1.1t04301.1|orange1.1t02715.1|Cs5g09220.1|Cs3g10720.1|Cs7g29420.1|Cs5g04810.1|Cs7g19210.1|Cs3g07250.1|orange1.1t04394.1|Cs8g16930.1|Cs4g17140.1|orange1.1t00272.1|orange1.1t03893.1|Cs8g01650…	http://amigo.geneontology.org/cgi-bin/amigo/term_details?term=GO:0023052
photosynthesis, dark reaction	Gene Ontology	GO:0019685	6	19	4.16015e-06	0.000194414	Cs3g27520.1|Cs3g08480.1|Cs6g07430.1|Cs7g24920.1|Cs7g31640.1|Cs2g14940.1	http://amigo.geneontology.org/cgi-bin/amigo/term_details?term=GO:0019685
signal transduction	Gene Ontology	GO:0007165	56	1615	4.61231e-06	0.000210646	orange1.1t04294.1|Cs5g28620.1|Cs4g05980.1|Cs9g05280.1|Cs6g07990.1|Cs9g06540.1|Cs6g16450.1|Cs7g12870.1|Cs3g06580.1|Cs4g16130.1|Cs7g08100.1|Cs7g11790.1|Cs6g21840.1|Cs1g03990.1|Cs1g04620.1|orange1.1t04355.1|orange1.1t04301.1|orange1.1t02715.1|Cs5g09220.1|Cs3g10720.1|Cs7g29420.1|Cs5g04810.1|Cs7g19210.1|Cs3g07250.1|orange1.1t04394.1|Cs8g16930.1|Cs4g17140.1|orange1.1t00272.1|orange1.1t03893.1|Cs8g01650…	http://amigo.geneontology.org/cgi-bin/amigo/term_details?term=GO:0007165
organelle subcompartment	Gene Ontology	GO:0031984	32	710	4.8572e-06	0.000213473	Cs3g26730.1|Cs3g25980.1|Cs9g04890.1|Cs1g09060.1|Cs3g08480.1|Cs2g09520.1|Cs6g09960.1|Cs1g15120.1|Cs5g18620.1|Cs3g27520.1|orange1.1t04376.1|Cs5g31180.1|Cs1g15170.1|Cs5g14370.1|Cs5g28460.1|Cs3g20630.1|Cs5g09980.1|Cs5g10850.1|Cs2g03080.1|Cs2g11860.1|Cs4g20300.1|Cs1g22680.1|Cs7g10740.1|Cs9g07670.1|Cs1g08890.1|Cs9g08030.1|Cs8g19010.1|Cs7g09900.1|orange1.1t01073.1|Cs7g24920.1|Cs9g06660.1|Cs2g14940.1	http://amigo.geneontology.org/cgi-bin/amigo/term_details?term=GO:0031984
ADP binding	Gene Ontology	GO:0043531	13	143	4.88666e-06	0.000213473	orange1.1t02161.1|orange1.1t04301.1|Cs5g18420.1|orange1.1t04294.1|orange1.1t02163.1|Cs3g06640.1|Cs1g11080.1|orange1.1t01837.1|Cs1g01180.1|Cs5g11840.1|orange1.1t01794.1|orange1.1t02165.1|Cs1g11410.1	http://amigo.geneontology.org/cgi-bin/amigo/term_details?term=GO:0043531
cellular response to stimulus	Gene Ontology	GO:0051716	73	2342	6.13765e-06	0.000262417	orange1.1t04294.1|Cs4g14590.1|Cs5g28620.1|Cs4g05980.1|Cs9g05280.1|Cs3g26690.1|Cs6g07990.1|Cs9g06540.1|Cs8g08300.1|Cs6g16450.1|Cs7g12870.1|Cs3g06580.1|Cs4g16130.1|Cs7g08100.1|Cs7g11790.1|Cs9g07380.1|Cs6g09030.1|Cs6g21840.1|Cs1g03990.1|Cs1g04620.1|orange1.1t04355.1|orange1.1t04301.1|orange1.1t02715.1|Cs5g09220.1|Cs3g10720.1|Cs7g22980.1|Cs7g29420.1|Cs5g04810.1|Cs7g19210.1|Cs3g07250.1|Cs3g20630.1|ora…	http://amigo.geneontology.org/cgi-bin/amigo/term_details?term=GO:0051716
response to abiotic stimulus	Gene Ontology	GO:0009628	59	1760	6.81702e-06	0.000285392	Cs9g14190.1|Cs3g03670.1|Cs3g12020.1|Cs8g08820.1|Cs9g01770.1|Cs3g08480.1|Cs3g26690.1|Cs6g07990.1|Cs5g14370.1|Cs1g16890.1|Cs3g26760.1|Cs7g08100.1|Cs5g18620.1|Cs9g07380.1|Cs3g27520.1|Cs5g02110.1|Cs6g13180.1|Cs8g07520.1|orange1.1t00089.1|Cs4g14590.1|Cs5g04810.1|Cs2g06950.1|Cs3g07270.1|orange1.1t00272.1|Cs9g01710.1|Cs5g25950.1|Cs3g01120.1|Cs7g10740.1|Cs5g10550.1|Cs9g07670.1|orange1.1t03054.1|orange1.1…	http://amigo.geneontology.org/cgi-bin/amigo/term_details?term=GO:0009628
endopeptidase inhibitor activity	Gene Ontology	GO:0004866	7	34	7.34719e-06	0.000295284	Cs9g15430.1|Cs3g05800.1|Cs5g16770.1|Cs5g13890.1|Cs3g14620.1|Cs5g16780.1|orange1.1t05560.1	http://amigo.geneontology.org/cgi-bin/amigo/term_details?term=GO:0004866
endopeptidase regulator activity	Gene Ontology	GO:0061135	7	34	7.34719e-06	0.000295284	Cs9g15430.1|Cs3g05800.1|Cs5g16770.1|Cs5g13890.1|Cs3g14620.1|Cs5g16780.1|orange1.1t05560.1	http://amigo.geneontology.org/cgi-bin/amigo/term_details?term=GO:0061135

## Sheet: DEGs in pulp (685)
DEGs in pulp (685) between CO and VO
#Term	Database	ID	Input number	Background number	P-Value	Corrected P-Value	Input	Hyperlink
single-organism process	Gene Ontology	GO:0044699	315	8272	2.92399e-26	6.73102e-23	Cs5g26630.1|Cs5g19590.1|Cs3g13540.1|orange1.1t04155.1|Cs3g16100.1|orange1.1t01992.1|Cs5g28620.1|orange1.1t03042.1|orange1.1t01487.1|Cs6g09950.1|orange1.1t00612.1|Cs2g23750.1|Cs2g09750.1|Cs5g33100.1|Cs4g13870.1|Cs5g06570.1|Cs5g31670.1|orange1.1t03038.1|Cs5g28190.1|Cs3g27520.1|Cs1g13710.1|Cs2g27940.1|Cs5g32150.1|Cs2g29110.1|Cs3g16460.1|Cs5g29650.1|Cs2g30800.1|Cs5g32520.1|Cs3g26570.1|Cs4g12270.1|Cs4…	http://amigo.geneontology.org/cgi-bin/amigo/term_details?term=GO:0044699
response to stimulus	Gene Ontology	GO:0050896	221	5369	2.46887e-20	2.84167e-17	Cs2g07660.1|Cs5g26630.1|Cs5g19590.1|Cs3g23280.1|Cs5g28620.1|Cs4g03740.1|Cs7g27290.1|Cs6g09950.1|Cs7g18230.1|Cs2g14720.1|Cs2g23750.1|Cs5g33100.1|Cs4g13870.1|Cs5g15150.1|Cs5g31670.1|Cs5g18620.1|Cs3g27520.1|Cs1g13710.1|Cs2g27940.1|Cs2g29110.1|Cs4g14590.1|Cs6g22200.1|Cs5g29650.1|Cs3g26570.1|Cs1g22940.1|Cs3g05760.1|Cs9g14480.1|Cs1g15710.1|orange1.1t01487.1|Cs5g25930.1|Cs4g02620.1|Cs1g22680.1|Cs5g10830…	http://amigo.geneontology.org/cgi-bin/amigo/term_details?term=GO:0050896
cell periphery	Gene Ontology	GO:0071944	175	3853	1.28332e-19	9.84737e-17	Cs2g07660.1|orange1.1t01992.1|orange1.1t04155.1|Cs3g16100.1|Cs5g26630.1|Cs5g28620.1|Cs6g09950.1|orange1.1t00612.1|orange1.1t00255.1|Cs5g33100.1|Cs5g06570.1|Cs7g08300.1|Cs5g28190.1|Cs2g10540.1|orange1.1t03175.1|Cs2g29110.1|Cs3g20890.1|Cs3g24190.1|Cs5g13890.1|Cs5g32520.1|Cs1g15710.1|Cs3g13540.1|Cs5g25930.1|Cs1g03680.1|Cs5g30850.1|Cs8g13800.1|Cs5g12680.1|Cs5g04910.1|orange1.1t00496.1|Cs8g04070.1|Cs5…	http://amigo.geneontology.org/cgi-bin/amigo/term_details?term=GO:0071944
single-organism cellular process	Gene Ontology	GO:0044763	224	5701	3.09202e-18	1.77946e-15	Cs5g26630.1|Cs5g19590.1|Cs3g16100.1|orange1.1t01992.1|Cs5g28620.1|orange1.1t01487.1|Cs3g11040.1|Cs2g23750.1|Cs5g33100.1|Cs4g13870.1|Cs5g06570.1|Cs5g31670.1|Cs3g27520.1|orange1.1t03175.1|Cs2g27940.1|Cs2g29110.1|Cs3g16460.1|Cs5g29650.1|Cs2g30800.1|Cs3g26570.1|Cs4g12270.1|Cs3g05760.1|Cs7g22860.1|Cs1g15710.1|orange1.1t02619.1|Cs4g02380.1|Cs1g22680.1|Cs5g10830.1|Cs5g12680.1|orange1.1t04356.1|Cs7g22830…	http://amigo.geneontology.org/cgi-bin/amigo/term_details?term=GO:0044763
single-organism biosynthetic process	Gene Ontology	GO:0044711	91	1540	3.37905e-16	1.55572e-13	orange1.1t01992.1|orange1.1t04155.1|Cs3g26570.1|orange1.1t02077.1|Cs5g33100.1|Cs3g27520.1|orange1.1t04964.1|Cs3g02580.1|Cs1g23610.1|Cs1g22940.1|orange1.1t02619.1|Cs4g02380.1|Cs7g22830.1|orange1.1t00496.1|Cs3g12230.1|Cs4g02410.1|Cs1g04910.1|Cs6g07920.1|Cs5g25950.1|orange1.1t01519.1|Cs5g28330.1|Cs5g06360.1|Cs3g09020.1|Cs6g06890.1|orange1.1t02448.1|Cs5g22660.1|Cs4g18650.1|Cs2g07250.1|orange1.1t03164…	http://amigo.geneontology.org/cgi-bin/amigo/term_details?term=GO:0044711
catalytic activity	Gene Ontology	GO:0003824	274	7961	1.93505e-15	7.42415e-13	Cs2g07660.1|Cs5g26630.1|orange1.1t04155.1|orange1.1t01992.1|Cs5g28620.1|orange1.1t03042.1|orange1.1t00612.1|Cs3g11590.1|Cs2g22040.1|Cs2g23750.1|Cs2g09750.1|Cs5g33100.1|Cs4g13870.1|Cs5g06570.1|orange1.1t03038.1|Cs3g27520.1|Cs1g13710.1|Cs6g22200.1|Cs2g29110.1|Cs7g30510.1|Cs3g20890.1|Cs2g31450.1|Cs2g23870.1|Cs5g13890.1|Cs3g26640.1|Cs2g30800.1|Cs5g11800.1|Cs3g26570.1|Cs4g12270.1|Cs4g03740.1|Cs4g10580…	http://amigo.geneontology.org/cgi-bin/amigo/term_details?term=GO:0003824
single-organism metabolic process	Gene Ontology	GO:0044710	153	3652	4.90836e-14	1.61415e-11	orange1.1t01992.1|orange1.1t04155.1|Cs3g26570.1|orange1.1t03042.1|orange1.1t02077.1|Cs2g23750.1|Cs5g33100.1|Cs4g13870.1|orange1.1t03038.1|Cs3g27520.1|orange1.1t04964.1|Cs3g02580.1|Cs1g23610.1|Cs1g22940.1|Cs4g03740.1|Cs7g22860.1|Cs9g14480.1|Cs8g03370.1|Cs3g26470.1|Cs2g03080.1|Cs4g02380.1|Cs1g22680.1|Cs5g10830.1|Cs7g22830.1|orange1.1t00496.1|Cs3g12230.1|Cs1g15710.1|Cs4g02410.1|Cs5g32270.1|Cs1g04910…	http://amigo.geneontology.org/cgi-bin/amigo/term_details?term=GO:0044710
secondary metabolic process	Gene Ontology	GO:0019748	42	442	5.77505e-14	1.66177e-11	orange1.1t02077.1|Cs4g18650.1|Cs3g26570.1|Cs1g17390.1|orange1.1t03164.1|orange1.1t02078.1|Cs5g16290.1|Cs3g26760.1|Cs4g01930.1|Cs4g02390.1|orange1.1t00471.1|Cs2g07740.1|Cs2g14720.1|orange1.1t04139.1|orange1.1t01909.1|Cs5g24950.1|Cs5g16860.1|Cs9g14480.1|Cs7g27010.1|orange1.1t02076.1|orange1.1t02619.1|Cs4g02380.1|Cs7g17600.1|Cs2g14250.1|Cs4g09090.1|Cs6g06890.1|Cs4g02410.1|Cs7g18550.1|Cs1g04910.1|Cs9…	http://amigo.geneontology.org/cgi-bin/amigo/term_details?term=GO:0019748
secondary metabolite biosynthetic process	Gene Ontology	GO:0044550	34	298	1.41446e-13	3.61787e-11	orange1.1t02077.1|Cs3g26570.1|Cs1g17390.1|orange1.1t03164.1|orange1.1t02078.1|Cs5g16290.1|Cs4g01930.1|Cs4g02390.1|orange1.1t00471.1|Cs2g14720.1|orange1.1t04139.1|orange1.1t01909.1|Cs5g24950.1|Cs5g16860.1|Cs7g27010.1|orange1.1t02076.1|orange1.1t02619.1|Cs4g02380.1|Cs7g17600.1|Cs2g14250.1|Cs4g09090.1|Cs6g06890.1|Cs4g02410.1|Cs1g04910.1|Cs1g12670.1|Cs6g16650.1|orange1.1t01519.1|Cs5g06350.1|Cs5g06360…	http://amigo.geneontology.org/cgi-bin/amigo/term_details?term=GO:0044550
metabolic process	Gene Ontology	GO:0008152	319	10118	2.25912e-13	5.20049e-11	Cs2g07660.1|orange1.1t01992.1|Cs5g19590.1|orange1.1t04155.1|Cs3g23280.1|Cs5g28620.1|orange1.1t03042.1|Cs7g27290.1|orange1.1t00612.1|Cs6g13940.1|Cs2g22040.1|Cs2g23750.1|Cs2g09750.1|Cs5g33100.1|Cs4g13870.1|Cs5g06570.1|orange1.1t03038.1|Cs5g18620.1|orange1.1t00281.1|Cs3g27520.1|Cs2g27940.1|Cs2g29110.1|Cs4g14590.1|Cs3g16460.1|orange1.1t04144.1|Cs2g23870.1|Cs5g13890.1|Cs5g29650.1|Cs3g02580.1|Cs3g26570…	http://amigo.geneontology.org/cgi-bin/amigo/term_details?term=GO:0008152
cellular response to stimulus	Gene Ontology	GO:0051716	108	2342	2.89493e-12	5.79489e-10	Cs5g26630.1|Cs5g19590.1|Cs3g23280.1|Cs5g28620.1|orange1.1t01487.1|Cs2g23750.1|Cs5g33100.1|Cs4g13870.1|Cs5g31670.1|orange1.1t03175.1|Cs2g27940.1|Cs2g29110.1|Cs4g14590.1|Cs6g22200.1|Cs5g29650.1|Cs4g07160.1|Cs1g22940.1|Cs3g05760.1|Cs1g15710.1|Cs1g22680.1|Cs5g10830.1|Cs5g12680.1|orange1.1t04356.1|Cs1g25850.1|orange1.1t05657.1|Cs9g12820.1|Cs1g03700.1|Cs3g23200.1|Cs5g34860.1|Cs3g09020.1|Cs5g25950.1|Cs5…	http://amigo.geneontology.org/cgi-bin/amigo/term_details?term=GO:0051716
membrane	Gene Ontology	GO:0016020	250	7492	3.46664e-12	6.38416e-10	Cs2g07660.1|Cs5g26630.1|orange1.1t04155.1|Cs3g16100.1|orange1.1t01992.1|Cs5g28620.1|Cs5g06350.1|Cs7g27290.1|Cs7g25600.1|orange1.1t00255.1|Cs5g33100.1|Cs5g18620.1|Cs5g28190.1|Cs3g27520.1|Cs1g13710.1|orange1.1t03594.1|Cs2g29110.1|Cs4g14590.1|Cs3g24190.1|orange1.1t03504.1|Cs5g32520.1|Cs4g07160.1|Cs1g22940.1|Cs4g10580.1|Cs1g15710.1|orange1.1t01487.1|Cs5g25930.1|Cs2g03080.1|Cs1g03680.1|Cs4g02380.1|Cs1…	http://amigo.geneontology.org/cgi-bin/amigo/term_details?term=GO:0016020
plasma membrane	Gene Ontology	GO:0005886	136	3292	5.33441e-12	9.09616e-10	Cs5g26630.1|orange1.1t04155.1|Cs3g16100.1|orange1.1t01992.1|Cs5g28620.1|orange1.1t00255.1|Cs5g33100.1|Cs7g08300.1|Cs5g28190.1|orange1.1t03175.1|Cs2g29110.1|Cs3g24190.1|Cs5g32520.1|Cs1g15710.1|Cs3g13540.1|Cs5g25930.1|Cs1g03680.1|Cs5g30850.1|Cs5g12680.1|Cs9g06620.1|orange1.1t00496.1|Cs8g04070.1|Cs1g25850.1|Cs9g13750.1|Cs9g09430.1|Cs2g10720.1|Cs9g12820.1|Cs1g03700.1|Cs3g03790.1|Cs4g11760.1|Cs3g23200…	http://amigo.geneontology.org/cgi-bin/amigo/term_details?term=GO:0005886
phenylpropanoid biosynthetic process	Gene Ontology	GO:0009699	21	124	1.00381e-11	1.59364e-09	orange1.1t02619.1|Cs4g02380.1|Cs6g16650.1|Cs5g24950.1|orange1.1t02078.1|Cs3g26570.1|Cs2g14250.1|orange1.1t02077.1|Cs1g12670.1|Cs2g14720.1|Cs5g02790.1|Cs4g02410.1|Cs5g16290.1|Cs4g01930.1|Cs5g16860.1|Cs6g06890.1|Cs4g02390.1|orange1.1t00471.1|Cs2g07740.1|Cs1g04910.1|orange1.1t02076.1	http://amigo.geneontology.org/cgi-bin/amigo/term_details?term=GO:0009699
extracellular region	Gene Ontology	GO:0005576	115	2647	1.89351e-11	2.81217e-09	Cs2g07660.1|Cs3g21870.1|Cs3g26570.1|Cs4g03740.1|Cs6g09950.1|orange1.1t00612.1|Cs2g22040.1|Cs5g06570.1|orange1.1t03736.1|Cs3g27520.1|orange1.1t03175.1|Cs6g15040.1|Cs3g20890.1|orange1.1t04144.1|Cs5g13890.1|Cs4g07160.1|Cs3g23440.1|Cs5g10170.1|Cs8g03370.1|Cs3g26470.1|Cs8g13800.1|Cs5g32270.1|Cs1g04910.1|Cs6g22200.1|Cs6g11600.1|Cs9g02570.1|Cs4g02530.1|Cs1g23090.1|Cs5g25420.1|Cs6g16120.1|Cs6g06890.1|Cs8…	http://amigo.geneontology.org/cgi-bin/amigo/term_details?term=GO:0005576
oxidation-reduction process	Gene Ontology	GO:0055114	79	1548	4.32687e-11	5.88055e-09	orange1.1t01992.1|Cs3g11040.1|Cs3g03670.1|Cs3g26570.1|Cs4g03740.1|Cs1g17390.1|Cs8g19150.1|orange1.1t03164.1|Cs3g26640.1|Cs3g26760.1|Cs4g13870.1|Cs1g22680.1|orange1.1t03038.1|Cs1g25490.1|Cs6g04560.1|Cs3g27520.1|Cs7g16990.1|Cs1g04620.1|orange1.1t03054.1|Cs8g05940.1|Cs8g03950.1|Cs7g02410.1|Cs3g02580.1|orange1.1t04394.1|orange1.1t04139.1|orange1.1t01909.1|orange1.1t03042.1|Cs9g14480.1|Cs7g27010.1|Cs2…	http://amigo.geneontology.org/cgi-bin/amigo/term_details?term=GO:0055114
photosystem I	Gene Ontology	GO:0009522	13	37	4.47045e-11	5.88055e-09	Cs7g10740.1|orange1.1t03504.1|Cs2g10620.1|Cs1g15170.1|Cs7g27290.1|Cs5g31180.1|Cs9g07670.1|Cs6g08260.1|Cs2g09520.1|Cs5g34450.1|Cs4g07650.1|Cs9g06660.1|Cs5g18620.1	http://amigo.geneontology.org/cgi-bin/amigo/term_details?term=GO:0009522
signal transduction	Gene Ontology	GO:0007165	81	1615	5.33908e-11	6.64355e-09	Cs5g26630.1|Cs5g05850.1|Cs3g02640.1|Cs5g11380.1|Cs5g28620.1|Cs4g05980.1|Cs5g19950.1|Cs9g05280.1|Cs5g22660.1|Cs3g22730.1|Cs2g05280.1|Cs9g08380.1|Cs4g10580.1|Cs5g32150.1|Cs5g27740.1|Cs4g16130.1|Cs5g31670.1|Cs7g11790.1|Cs9g18620.1|Cs3g02610.1|Cs2g06570.1|Cs7g16990.1|Cs2g30800.1|Cs2g27940.1|Cs2g29110.1|Cs4g07160.1|Cs2g17860.1|orange1.1t01469.1|Cs7g29420.1|Cs5g29650.1|Cs9g12240.1|Cs4g18640.1|orange1.1…	http://amigo.geneontology.org/cgi-bin/amigo/term_details?term=GO:0007165
oxidoreductase activity	Gene Ontology	GO:0016491	76	1473	6.53961e-11	7.72009e-09	Cs3g11040.1|Cs3g03670.1|Cs3g26570.1|Cs4g03740.1|Cs1g17390.1|Cs8g19150.1|Cs2g10040.1|Cs3g26760.1|Cs4g13870.1|Cs1g22680.1|orange1.1t03038.1|Cs1g25490.1|Cs6g04560.1|Cs3g27520.1|Cs7g16990.1|Cs1g04620.1|orange1.1t03054.1|Cs8g05940.1|Cs8g03950.1|Cs7g02410.1|Cs3g02580.1|orange1.1t04394.1|orange1.1t04139.1|orange1.1t01909.1|orange1.1t03042.1|Cs9g14480.1|Cs7g27010.1|Cs2g03270.1|Cs5g25930.1|Cs3g26640.1|Cs9…	http://amigo.geneontology.org/cgi-bin/amigo/term_details?term=GO:0016491
phenylpropanoid metabolic process	Gene Ontology	GO:0009698	22	159	1.09365e-10	1.22046e-08	orange1.1t02077.1|Cs3g26570.1|orange1.1t02078.1|Cs5g16290.1|Cs6g19990.1|Cs4g01930.1|Cs4g02390.1|orange1.1t00471.1|Cs2g14720.1|Cs5g24950.1|Cs5g16860.1|orange1.1t02076.1|orange1.1t02619.1|Cs4g02380.1|Cs2g14250.1|Cs6g06890.1|Cs4g02410.1|Cs1g04910.1|Cs1g12670.1|Cs6g16650.1|Cs5g02790.1|Cs2g07740.1	http://amigo.geneontology.org/cgi-bin/amigo/term_details?term=GO:0009698
single organism signaling	Gene Ontology	GO:0044700	81	1644	1.21173e-10	1.22046e-08	Cs5g26630.1|Cs5g05850.1|Cs3g02640.1|Cs5g11380.1|Cs5g28620.1|Cs4g05980.1|Cs5g19950.1|Cs9g05280.1|Cs5g22660.1|Cs3g22730.1|Cs2g05280.1|Cs9g08380.1|Cs4g10580.1|Cs5g32150.1|Cs5g27740.1|Cs4g16130.1|Cs5g31670.1|Cs7g11790.1|Cs9g18620.1|Cs3g02610.1|Cs2g06570.1|Cs7g16990.1|Cs2g30800.1|Cs2g27940.1|Cs2g29110.1|Cs4g07160.1|Cs2g17860.1|orange1.1t01469.1|Cs7g29420.1|Cs5g29650.1|Cs9g12240.1|Cs4g18640.1|orange1.1…	http://amigo.geneontology.org/cgi-bin/amigo/term_details?term=GO:0044700
transmembrane receptor protein tyrosine kinase signaling pathway	Gene Ontology	GO:0007169	19	114	1.24009e-10	1.22046e-08	Cs5g05850.1|Cs9g12820.1|Cs3g02640.1|Cs1g14770.1|Cs2g29110.1|Cs5g28620.1|Cs3g23200.1|Cs5g12680.1|Cs7g10500.1|Cs9g18620.1|Cs4g07160.1|Cs3g02870.1|Cs2g26550.1|Cs7g24680.1|Cs7g29680.1|Cs6g15650.1|Cs7g29420.1|Cs3g02610.1|Cs2g06570.1	http://amigo.geneontology.org/cgi-bin/amigo/term_details?term=GO:0007169
signaling	Gene Ontology	GO:0023052	81	1645	1.24591e-10	1.22046e-08	Cs5g26630.1|Cs5g05850.1|Cs3g02640.1|Cs5g11380.1|Cs5g28620.1|Cs4g05980.1|Cs5g19950.1|Cs9g05280.1|Cs5g22660.1|Cs3g22730.1|Cs2g05280.1|Cs9g08380.1|Cs4g10580.1|Cs5g32150.1|Cs5g27740.1|Cs4g16130.1|Cs5g31670.1|Cs7g11790.1|Cs9g18620.1|Cs3g02610.1|Cs2g06570.1|Cs7g16990.1|Cs2g30800.1|Cs2g27940.1|Cs2g29110.1|Cs4g07160.1|Cs2g17860.1|orange1.1t01469.1|Cs7g29420.1|Cs5g29650.1|Cs9g12240.1|Cs4g18640.1|orange1.1…	http://amigo.geneontology.org/cgi-bin/amigo/term_details?term=GO:0023052
enzyme linked receptor protein signaling pathway	Gene Ontology	GO:0007167	19	115	1.41561e-10	1.30195e-08	Cs5g05850.1|Cs9g12820.1|Cs3g02640.1|Cs1g14770.1|Cs2g29110.1|Cs5g28620.1|Cs3g23200.1|Cs5g12680.1|Cs7g10500.1|Cs9g18620.1|Cs4g07160.1|Cs3g02870.1|Cs2g26550.1|Cs7g24680.1|Cs7g29680.1|Cs6g15650.1|Cs7g29420.1|Cs3g02610.1|Cs2g06570.1	http://amigo.geneontology.org/cgi-bin/amigo/term_details?term=GO:0007167
flavonoid biosynthetic process	Gene Ontology	GO:0009813	20	130	1.44221e-10	1.30195e-08	Cs7g16990.1|Cs4g02380.1|Cs6g16650.1|Cs5g24950.1|Cs7g17600.1|Cs2g14250.1|Cs1g17390.1|Cs8g03950.1|Cs2g14720.1|Cs3g18120.1|Cs2g23750.1|Cs5g16290.1|Cs7g29780.1|Cs5g16860.1|Cs4g01930.1|Cs4g02390.1|Cs7g28130.1|orange1.1t05657.1|orange1.1t00471.1|Cs1g19730.1	http://amigo.geneontology.org/cgi-bin/amigo/term_details?term=GO:0009813
cell communication	Gene Ontology	GO:0007154	86	1811	1.75161e-10	1.47584e-08	Cs5g26630.1|Cs5g19590.1|Cs3g23280.1|Cs5g28620.1|orange1.1t01487.1|Cs2g23750.1|Cs4g13870.1|Cs5g31670.1|orange1.1t03175.1|Cs2g27940.1|Cs2g29110.1|Cs6g22200.1|Cs5g29650.1|Cs4g07160.1|Cs3g05760.1|Cs5g12680.1|orange1.1t04356.1|Cs1g25850.1|orange1.1t05657.1|Cs9g12820.1|Cs4g11760.1|Cs3g23200.1|Cs5g34860.1|Cs5g22660.1|Cs9g05280.1|Cs1g24880.1|Cs7g16990.1|Cs1g04620.1|Cs9g12240.1|Cs5g02340.1|Cs7g29680.1|ora…	http://amigo.geneontology.org/cgi-bin/amigo/term_details?term=GO:0007154
integral component of membrane	Gene Ontology	GO:0016021	171	4726	1.76306e-10	1.47584e-08	Cs3g21870.1|orange1.1t01992.1|orange1.1t04155.1|Cs5g28620.1|Cs7g27290.1|Cs7g08300.1|Cs5g28190.1|Cs1g13710.1|orange1.1t03594.1|Cs2g29110.1|Cs4g14590.1|Cs5g32520.1|Cs4g07160.1|Cs3g23440.1|Cs1g15710.1|orange1.1t01487.1|Cs5g25930.1|Cs4g02620.1|Cs4g02380.1|Cs2g10620.1|Cs5g12680.1|Cs9g06620.1|Cs7g22830.1|orange1.1t00496.1|Cs9g15800.1|Cs1g25850.1|Cs7g28970.1|Cs9g13750.1|Cs9g09430.1|Cs6g11600.1|Cs2g10720…	http://amigo.geneontology.org/cgi-bin/amigo/term_details?term=GO:0016021
cell wall	Gene Ontology	GO:0005618	46	692	3.55838e-10	2.73046e-08	Cs2g07660.1|Cs9g14190.1|Cs7g18230.1|orange1.1t02003.1|Cs7g04900.1|orange1.1t03119.1|Cs6g09950.1|Cs1g13290.1|Cs1g21970.1|orange1.1t01658.1|Cs1g10260.1|Cs5g06570.1|Cs4g12990.1|Cs2g22200.1|orange1.1t03175.1|Cs7g16520.1|Cs3g20890.1|Cs5g13890.1|Cs5g16780.1|orange1.1t00549.1|orange1.1t00281.1|Cs9g15430.1|Cs8g08680.1|Cs8g13800.1|Cs1g21750.1|orange1.1t04356.1|Cs3g16600.1|Cs5g32270.1|Cs8g09070.1|Cs4g06890…	http://amigo.geneontology.org/cgi-bin/amigo/term_details?term=GO:0005618
external encapsulating structure	Gene Ontology	GO:0030312	46	692	3.55838e-10	2.73046e-08	Cs2g07660.1|Cs9g14190.1|Cs7g18230.1|orange1.1t02003.1|Cs7g04900.1|orange1.1t03119.1|Cs6g09950.1|Cs1g13290.1|Cs1g21970.1|orange1.1t01658.1|Cs1g10260.1|Cs5g06570.1|Cs4g12990.1|Cs2g22200.1|orange1.1t03175.1|Cs7g16520.1|Cs3g20890.1|Cs5g13890.1|Cs5g16780.1|orange1.1t00549.1|orange1.1t00281.1|Cs9g15430.1|Cs8g08680.1|Cs8g13800.1|Cs1g21750.1|orange1.1t04356.1|Cs3g16600.1|Cs5g32270.1|Cs8g09070.1|Cs4g06890…	http://amigo.geneontology.org/cgi-bin/amigo/term_details?term=GO:0030312
membrane part	Gene Ontology	GO:0044425	185	5299	3.93053e-10	2.91874e-08	Cs3g21870.1|orange1.1t01992.1|orange1.1t04155.1|Cs5g28620.1|Cs7g27290.1|orange1.1t00255.1|Cs7g08300.1|Cs5g28190.1|Cs1g13710.1|orange1.1t03594.1|Cs2g29110.1|Cs4g14590.1|Cs5g32520.1|Cs4g07160.1|Cs3g23440.1|Cs1g15710.1|orange1.1t01487.1|Cs5g25930.1|Cs2g03080.1|Cs4g02620.1|Cs4g02380.1|Cs2g10620.1|Cs5g12680.1|Cs5g04910.1|Cs7g22830.1|orange1.1t00496.1|Cs9g15800.1|Cs5g34450.1|Cs1g25850.1|Cs7g28970.1|Cs9…	http://amigo.geneontology.org/cgi-bin/amigo/term_details?term=GO:0044425
cellular process	Gene Ontology	GO:0009987	319	10703	4.12115e-10	2.96465e-08	Cs2g07660.1|Cs5g26630.1|Cs5g19590.1|Cs3g16100.1|orange1.1t01992.1|Cs5g28620.1|Cs4g03740.1|Cs7g27290.1|orange1.1t00612.1|Cs6g13940.1|Cs2g23750.1|Cs5g33100.1|Cs4g13870.1|Cs5g06570.1|Cs5g31670.1|Cs5g18620.1|Cs3g02610.1|Cs3g27520.1|orange1.1t03175.1|Cs2g27940.1|Cs2g29110.1|Cs4g14590.1|Cs3g16460.1|Cs2g23870.1|Cs5g29650.1|Cs2g30800.1|Cs5g32520.1|Cs3g26570.1|orange1.1t04733.1|Cs3g05760.1|Cs7g22860.1|Cs1…	http://amigo.geneontology.org/cgi-bin/amigo/term_details?term=GO:0009987
lignin biosynthetic process	Gene Ontology	GO:0009809	15	69	4.52704e-10	3.15795e-08	Cs4g02380.1|Cs6g16650.1|Cs1g04910.1|Cs3g26570.1|Cs2g14250.1|Cs1g12670.1|Cs4g01930.1|Cs4g02410.1|Cs5g16290.1|Cs5g24950.1|Cs5g16860.1|Cs6g06890.1|Cs4g02390.1|orange1.1t00471.1|Cs2g07740.1	http://amigo.geneontology.org/cgi-bin/amigo/term_details?term=GO:0009809
oxidoreductase activity, acting on paired donors, with incorporation or reduction of molecular oxygen	Gene Ontology	GO:0016705	32	369	5.09771e-10	3.45145e-08	Cs3g11040.1|Cs6g16200.1|Cs1g17390.1|Cs8g19150.1|orange1.1t03164.1|Cs1g25490.1|Cs8g03950.1|orange1.1t04139.1|orange1.1t01909.1|orange1.1t00272.1|Cs9g14480.1|Cs7g27010.1|Cs5g25930.1|Cs9g01770.1|Cs1g24710.1|Cs7g22830.1|Cs4g09090.1|Cs8g05940.1|Cs8g20310.1|Cs3g23530.1|Cs9g14500.1|Cs1g24010.1|Cs4g10710.1|Cs6g16650.1|Cs5g25950.1|orange1.1t01519.1|Cs5g06350.1|Cs5g06360.1|Cs3g09020.1|Cs3g09120.1|Cs1g10540…	http://amigo.geneontology.org/cgi-bin/amigo/term_details?term=GO:0016705
photosystem	Gene Ontology	GO:0009521	15	70	5.38627e-10	3.54263e-08	Cs7g10740.1|orange1.1t03504.1|Cs2g10620.1|Cs1g15170.1|Cs7g27290.1|Cs5g31180.1|Cs9g07670.1|Cs6g08260.1|Cs7g09900.1|Cs2g09520.1|Cs5g34450.1|Cs1g23450.1|Cs4g07650.1|Cs9g06660.1|Cs5g18620.1	http://amigo.geneontology.org/cgi-bin/amigo/term_details?term=GO:0009521
tetrapyrrole binding	Gene Ontology	GO:0046906	32	372	6.14143e-10	3.92711e-08	Cs5g22660.1|Cs4g03740.1|Cs7g27290.1|orange1.1t03164.1|Cs2g09520.1|Cs5g18620.1|Cs1g25490.1|Cs6g04560.1|Cs5g25930.1|orange1.1t03504.1|orange1.1t04139.1|orange1.1t01909.1|Cs8g05940.1|Cs7g27010.1|Cs1g17390.1|Cs7g22830.1|Cs1g24710.1|Cs7g10740.1|Cs9g07670.1|Cs6g08260.1|Cs4g09090.1|Cs5g32270.1|Cs3g23530.1|Cs1g24010.1|Cs6g16650.1|Cs5g25950.1|orange1.1t01519.1|Cs5g06350.1|Cs5g06360.1|Cs3g09020.1|Cs3g09120…	http://amigo.geneontology.org/cgi-bin/amigo/term_details?term=GO:0046906
flavonoid metabolic process	Gene Ontology	GO:0009812	20	144	7.25109e-10	4.51135e-08	Cs7g16990.1|Cs4g02380.1|Cs6g16650.1|Cs5g24950.1|Cs7g17600.1|Cs2g14250.1|Cs1g17390.1|Cs8g03950.1|Cs2g14720.1|Cs3g18120.1|Cs2g23750.1|Cs5g16290.1|Cs7g29780.1|Cs5g16860.1|Cs4g01930.1|Cs4g02390.1|Cs7g28130.1|orange1.1t05657.1|orange1.1t00471.1|Cs1g19730.1	http://amigo.geneontology.org/cgi-bin/amigo/term_details?term=GO:0009812
photosynthesis	Gene Ontology	GO:0015979	23	198	9.3634e-10	5.67225e-08	orange1.1t01992.1|Cs3g03670.1|Cs6g16200.1|Cs7g27290.1|Cs2g09520.1|Cs5g18620.1|Cs3g27520.1|Cs5g31180.1|Cs1g15170.1|orange1.1t03504.1|Cs2g03080.1|Cs4g20300.1|Cs7g10740.1|Cs2g10620.1|Cs9g07670.1|Cs6g08260.1|Cs5g34450.1|Cs2g14940.1|Cs4g07650.1|Cs7g09900.1|Cs1g23450.1|Cs7g24920.1|Cs9g06660.1	http://amigo.geneontology.org/cgi-bin/amigo/term_details?term=GO:0015979
lignin metabolic process	Gene Ontology	GO:0009808	16	87	1.02213e-09	6.03321e-08	Cs1g12670.1|Cs6g16650.1|Cs1g04910.1|Cs3g26570.1|Cs2g14250.1|Cs4g02380.1|Cs4g01930.1|Cs4g02410.1|Cs5g16290.1|Cs6g19990.1|Cs5g24950.1|Cs5g16860.1|Cs6g06890.1|Cs4g02390.1|orange1.1t00471.1|Cs2g07740.1	http://amigo.geneontology.org/cgi-bin/amigo/term_details?term=GO:0009808
intrinsic component of membrane	Gene Ontology	GO:0031224	173	4929	1.32544e-09	7.5731e-08	Cs3g21870.1|orange1.1t01992.1|orange1.1t04155.1|Cs5g28620.1|Cs7g27290.1|orange1.1t00255.1|Cs7g08300.1|Cs5g28190.1|Cs1g13710.1|orange1.1t03594.1|Cs2g29110.1|Cs4g14590.1|Cs5g32520.1|Cs4g07160.1|Cs3g23440.1|Cs1g15710.1|orange1.1t01487.1|Cs5g25930.1|Cs4g02620.1|Cs4g02380.1|Cs2g10620.1|Cs5g12680.1|Cs9g06620.1|Cs7g22830.1|orange1.1t00496.1|Cs9g15800.1|Cs1g25850.1|Cs7g28970.1|Cs9g13750.1|Cs9g09430.1|Cs6…	http://amigo.geneontology.org/cgi-bin/amigo/term_details?term=GO:0031224
response to organic substance	Gene Ontology	GO:0010033	82	1766	1.34881e-09	7.5731e-08	Cs4g18640.1|Cs8g04550.1|Cs5g19590.1|Cs4g13870.1|orange1.1t01026.1|Cs3g26570.1|Cs4g05980.1|Cs1g17390.1|Cs9g05280.1|Cs6g09950.1|Cs7g18230.1|Cs3g22730.1|Cs2g14720.1|Cs2g05280.1|Cs2g23750.1|Cs4g10580.1|Cs5g33100.1|Cs5g27740.1|Cs4g16130.1|Cs5g31670.1|Cs7g11790.1|Cs3g02610.1|Cs7g28130.1|Cs3g27520.1|Cs7g16990.1|Cs1g13710.1|Cs2g27940.1|Cs9g08380.1|Cs4g14590.1|Cs9g09430.1|orange1.1t01469.1|Cs1g15170.1|Cs3…	http://amigo.geneontology.org/cgi-bin/amigo/term_details?term=GO:0010033
response to chemical	Gene Ontology	GO:0042221	103	2467	2.15153e-09	1.17924e-07	orange1.1t01026.1|Cs5g19590.1|Cs3g26570.1|orange1.1t01487.1|Cs6g09950.1|Cs2g23750.1|Cs5g33100.1|Cs4g13870.1|Cs5g31670.1|Cs3g27520.1|Cs1g13710.1|Cs2g27940.1|Cs4g14590.1|Cs5g29650.1|Cs1g22940.1|Cs1g15710.1|Cs5g10830.1|Cs2g03270.1|Cs9g06620.1|orange1.1t00339.1|Cs5g34450.1|Cs5g32270.1|Cs1g04910.1|orange1.1t05657.1|Cs9g09430.1|Cs1g03700.1|Cs3g03790.1|Cs5g34860.1|Cs3g09020.1|Cs4g19980.1|Cs6g22200.1|Cs9…	http://amigo.geneontology.org/cgi-bin/amigo/term_details?term=GO:0042221
cell surface receptor signaling pathway	Gene Ontology	GO:0007166	20	156	2.53461e-09	1.3569e-07	Cs3g05150.1|Cs5g05850.1|Cs9g12820.1|Cs3g02640.1|Cs1g14770.1|Cs2g29110.1|Cs5g28620.1|Cs3g23200.1|Cs5g12680.1|Cs7g10500.1|Cs9g18620.1|Cs4g07160.1|Cs3g02870.1|Cs2g26550.1|Cs7g24680.1|Cs7g29680.1|Cs6g15650.1|Cs7g29420.1|Cs3g02610.1|Cs2g06570.1	http://amigo.geneontology.org/cgi-bin/amigo/term_details?term=GO:0007166
organic substance metabolic process	Gene Ontology	GO:0071704	271	8884	4.10999e-09	2.15027e-07	Cs2g07660.1|orange1.1t01992.1|Cs5g19590.1|orange1.1t04155.1|Cs3g23280.1|Cs5g28620.1|Cs7g27290.1|orange1.1t00612.1|Cs6g13940.1|Cs2g22040.1|Cs2g23750.1|Cs2g09750.1|Cs5g33100.1|Cs4g13870.1|Cs5g06570.1|Cs5g18620.1|orange1.1t00281.1|Cs3g27520.1|Cs2g27940.1|Cs2g29110.1|Cs4g14590.1|Cs3g16460.1|orange1.1t04144.1|Cs2g23870.1|Cs5g13890.1|Cs5g29650.1|Cs3g02580.1|Cs3g26570.1|Cs1g22940.1|Cs7g22860.1|Cs1g24010…	http://amigo.geneontology.org/cgi-bin/amigo/term_details?term=GO:0071704
oxidoreductase activity, acting on paired donors, with incorporation or reduction of molecular oxygen, NAD(P)H as one donor, and incorporation of one atom of oxygen	Gene Ontology	GO:0016709	21	182	5.59679e-09	2.83161e-07	Cs8g05940.1|Cs6g16650.1|Cs1g24710.1|Cs5g25930.1|Cs6g16200.1|Cs5g06350.1|Cs1g17390.1|Cs8g19150.1|orange1.1t03164.1|Cs7g22830.1|Cs4g09090.1|Cs7g27010.1|Cs5g06360.1|orange1.1t04139.1|Cs3g09020.1|Cs5g25950.1|Cs3g23530.1|Cs3g09120.1|orange1.1t01519.1|Cs1g10540.1|orange1.1t01909.1	http://amigo.geneontology.org/cgi-bin/amigo/term_details?term=GO:0016709
response to karrikin	Gene Ontology	GO:0080167	17	118	8.37e-09	4.1436e-07	Cs9g14190.1|Cs4g10710.1|Cs4g02410.1|Cs5g15150.1|Cs4g02620.1|Cs5g04330.1|Cs1g14690.1|Cs9g07670.1|Cs1g23090.1|Cs2g23750.1|Cs3g26760.1|Cs7g29780.1|orange1.1t00272.1|Cs1g08380.1|Cs7g28130.1|orange1.1t05657.1|Cs8g20310.1	http://amigo.geneontology.org/cgi-bin/amigo/term_details?term=GO:0080167
response to endogenous stimulus	Gene Ontology	GO:0009719	72	1536	1.061e-08	5.14194e-07	Cs4g18640.1|Cs8g04550.1|Cs5g19590.1|orange1.1t01026.1|Cs3g26570.1|Cs4g05980.1|Cs1g17390.1|Cs9g05280.1|Cs6g09950.1|Cs7g18230.1|Cs3g22730.1|Cs2g05280.1|Cs2g23750.1|Cs4g10580.1|Cs4g16130.1|Cs5g31670.1|Cs7g11790.1|Cs3g02610.1|Cs7g28130.1|Cs7g16990.1|Cs1g13710.1|Cs2g27940.1|Cs4g14590.1|Cs9g09430.1|Cs1g15170.1|Cs2g14720.1|Cs5g29650.1|Cs4g12760.1|Cs4g18790.1|orange1.1t01909.1|Cs6g12870.1|Cs7g30500.1|Cs1…	http://amigo.geneontology.org/cgi-bin/amigo/term_details?term=GO:0009719
response to hormone	Gene Ontology	GO:0009725	69	1452	1.32667e-08	6.29691e-07	Cs4g18640.1|Cs8g04550.1|Cs5g19590.1|orange1.1t01026.1|Cs3g26570.1|Cs4g05980.1|Cs1g17390.1|Cs9g05280.1|Cs6g09950.1|Cs7g18230.1|Cs3g22730.1|Cs2g05280.1|Cs2g23750.1|Cs4g10580.1|Cs4g16130.1|Cs5g31670.1|Cs7g11790.1|Cs3g02610.1|Cs7g28130.1|Cs7g16990.1|Cs1g13710.1|Cs2g27940.1|Cs9g09430.1|Cs1g15170.1|Cs2g14720.1|Cs5g29650.1|Cs4g12760.1|Cs4g18790.1|orange1.1t01909.1|Cs6g12870.1|Cs7g30500.1|Cs1g24010.1|Cs1…	http://amigo.geneontology.org/cgi-bin/amigo/term_details?term=GO:0009725
plant-type cell wall	Gene Ontology	GO:0009505	26	297	1.81083e-08	8.42128e-07	Cs2g07660.1|Cs9g14190.1|orange1.1t02003.1|Cs7g04900.1|Cs1g13290.1|Cs1g21970.1|orange1.1t01658.1|Cs1g10260.1|Cs5g06570.1|Cs4g12990.1|Cs7g16520.1|orange1.1t00549.1|orange1.1t00281.1|Cs8g13800.1|Cs5g32270.1|Cs4g06890.1|orange1.1t01614.1|Cs5g29180.1|Cs5g11770.1|Cs9g02570.1|Cs7g09500.1|Cs4g06650.1|Cs7g19180.1|Cs1g15440.1|Cs1g23090.1|Cs1g08380.1	http://amigo.geneontology.org/cgi-bin/amigo/term_details?term=GO:0009505
iron ion binding	Gene Ontology	GO:0005506	27	321	2.0912e-08	9.53258e-07	Cs8g05940.1|Cs1g17390.1|Cs9g01770.1|Cs2g10040.1|Cs1g25490.1|Cs3g02580.1|orange1.1t04139.1|orange1.1t01909.1|orange1.1t00272.1|Cs7g27010.1|Cs5g25930.1|Cs8g19150.1|Cs1g24710.1|orange1.1t03164.1|Cs7g22830.1|Cs4g09090.1|Cs3g23530.1|Cs1g24010.1|Cs6g16650.1|Cs5g25950.1|orange1.1t01519.1|Cs5g06350.1|Cs5g06360.1|Cs3g09020.1|Cs3g09120.1|Cs1g10540.1|Cs5g20010.1	http://amigo.geneontology.org/cgi-bin/amigo/term_details?term=GO:0005506
lipid biosynthetic process	Gene Ontology	GO:0008610	33	462	2.3885e-08	1.06764e-06	Cs3g11040.1|orange1.1t04155.1|Cs4g18650.1|Cs2g07250.1|Cs8g19150.1|Cs2g10040.1|Cs1g16890.1|orange1.1t00375.1|Cs9g11750.1|Cs1g25490.1|Cs5g12880.1|orange1.1t04367.1|Cs5g12890.1|orange1.1t01909.1|orange1.1t00272.1|Cs8g17800.1|Cs9g01770.1|Cs1g24710.1|Cs5g12900.1|Cs7g22830.1|orange1.1t00496.1|Cs8g05940.1|Cs8g20310.1|orange1.1t03773.1|Cs3g23530.1|Cs1g24010.1|Cs4g10710.1|Cs6g07920.1|Cs1g17060.1|orange1.1…	http://amigo.geneontology.org/cgi-bin/amigo/term_details?term=GO:0008610

## Sheet: Blue-module
#Term	Database	ID	P-Value	Corrected P-Value	Input	Hyperlink
cytosol	Gene Ontology	GO:0005829	1.56051e-45	3.19124e-42	Cs8g07480.1|Cs7g08660.1|Cs3g10200.1|orange1.1t02767.1|Cs2g06360.1|Cs6g09700.1|Cs4g09590.1|Cs3g09890.1|Cs4g07030.1|Cs6g13540.1|Cs8g15830.1|Cs7g09690.1|Cs9g07320.1|Cs4g06830.1|Cs6g02040.1|orange1.1t00196.1|orange1.1t05798.1|Cs5g34740.1|Cs2g29380.1|Cs7g29020.1|Cs8g14750.1|Cs2g07010.1|Cs3g12180.1|Cs6g02880.1|orange1.1t03730.1|Cs2g23590.1|Cs7g17860.1|Cs7g28020.1|Cs8g14970.1|Cs3g26630.1|Cs4g05490.1|ora…	http://amigo.geneontology.org/amigo/term/GO:0005829
protein binding	Gene Ontology	GO:0005515	1.36062e-30	1.39123e-27	Cs7g08660.1|Cs2g04830.1|Cs7g29020.1|orange1.1t00361.1|Cs4g19720.1|Cs2g26780.1|orange1.1t03329.1|Cs8g20870.1|Cs8g02670.1|Cs4g07030.1|orange1.1t01583.1|Cs5g32520.1|Cs2g10390.1|Cs7g13390.1|Cs5g04720.1|orange1.1t00196.1|orange1.1t03476.1|Cs2g02270.1|orange1.1t05798.1|Cs1g19830.1|Cs9g07720.1|Cs2g19740.1|Cs8g14750.1|Cs2g08080.1|orange1.1t06030.1|orange1.1t03224.1|Cs5g34860.1|Cs9g03840.1|Cs7g28020.1|Cs2…	http://amigo.geneontology.org/amigo/term/GO:0005515
cytoplasm	Gene Ontology	GO:0005737	1.06058e-27	7.22962e-25	Cs8g07480.1|Cs2g24970.1|Cs7g08660.1|Cs7g10560.1|Cs1g24850.1|Cs2g04830.1|Cs7g29020.1|Cs1g02930.1|Cs2g19370.1|Cs6g09700.1|Cs2g26780.1|Cs3g27480.1|Cs4g08380.1|Cs8g02670.1|Cs8g15830.1|Cs7g09690.1|Cs5g35200.1|Cs9g07320.1|Cs6g02040.1|Cs2g04870.1|Cs5g04720.1|orange1.1t05431.1|Cs2g14910.1|orange1.1t01426.1|Cs7g07130.1|orange1.1t03290.1|orange1.1t06030.1|Cs3g12180.1|orange1.1t04780.1|orange1.1t04948.1|Cs8…	http://amigo.geneontology.org/amigo/term/GO:0005737
nucleus	Gene Ontology	GO:0005634	8.70217e-26	4.44898e-23	Cs5g10700.1|Cs9g01290.1|Cs1g23960.1|Cs7g14700.1|Cs7g29020.1|orange1.1t02767.1|Cs5g06030.1|Cs6g08240.1|Cs4g19720.1|Cs4g09590.1|orange1.1t03329.1|orange1.1t01112.1|Cs7g04610.1|Cs3g09890.1|Cs8g20870.1|Cs5g01230.1|Cs7g05350.1|Cs6g13540.1|Cs9g18250.1|Cs5g27890.1|orange1.1t01583.1|Cs8g15830.1|Cs7g09690.1|Cs9g07320.1|Cs2g04870.1|Cs2g16980.1|Cs6g13100.1|Cs5g04720.1|orange1.1t05431.1|orange1.1t00196.1|Cs1…	http://amigo.geneontology.org/amigo/term/GO:0005634
plasma membrane	Gene Ontology	GO:0005886	9.7348e-18	3.98153e-15	Cs6g18910.1|Cs7g08660.1|Cs1g24850.1|Cs8g07480.1|Cs7g29020.1|orange1.1t02767.1|Cs6g09700.1|Cs5g05350.1|Cs8g02670.1|Cs6g13540.1|Cs9g18250.1|Cs7g27000.1|Cs6g21580.1|Cs5g32520.1|Cs2g10390.1|Cs9g07320.1|Cs4g06830.1|Cs6g02040.1|Cs8g03370.1|orange1.1t00196.1|Cs5g34740.1|Cs3g22480.1|Cs5g24660.1|Cs5g28250.1|Cs2g23590.1|Cs4g01060.1|Cs8g04040.1|Cs1g21570.1|Cs2g25790.1|Cs4g02130.1|Cs3g09180.1|Cs6g18590.1|Cs3…	http://amigo.geneontology.org/amigo/term/GO:0005886
mRNA binding	Gene Ontology	GO:0003729	2.44199e-17	8.32312e-15	Cs9g06910.1|Cs4g13240.1|Cs7g29020.1|Cs1g02930.1|Cs7g24770.1|Cs3g16320.1|Cs7g08790.1|Cs6g09700.1|Cs8g12610.1|Cs8g05390.1|Cs9g01280.1|Cs6g07530.1|Cs5g15580.1|Cs8g07240.1|Cs3g03310.1|Cs7g04020.1|Cs7g23110.1|Cs7g02590.1|Cs5g03890.1|Cs5g01120.1|Cs3g15070.1|Cs7g05800.1|Cs7g09060.1|Cs3g18370.1|Cs7g19060.1|Cs8g04070.1|Cs9g09330.1|Cs2g25420.1|Cs4g20210.1|Cs2g20280.1|orange1.1t03290.1|Cs7g31340.1|orange1.1…	http://amigo.geneontology.org/amigo/term/GO:0003729
plasmodesma	Gene Ontology	GO:0009506	6.58911e-14	1.92496e-11	Cs9g14610.1|Cs3g25020.1|Cs7g29020.1|Cs7g13980.1|Cs8g20210.1|Cs6g09700.1|Cs3g25060.1|orange1.1t00806.1|Cs2g21180.1|orange1.1t02947.1|Cs4g16080.1|Cs8g05390.1|orange1.1t02246.1|Cs8g07240.1|Cs1g24100.1|Cs7g04020.1|Cs6g02040.1|Cs9g06910.1|Cs9g07450.1|Cs2g29180.1|Cs6g06820.1|Cs7g07130.1|Cs1g18130.1|Cs3g03790.1|Cs5g10430.1|orange1.1t03730.1|Cs5g28330.1|Cs1g03110.1|Cs4g01060.1|orange1.1t03233.1|Cs2g24810…	http://amigo.geneontology.org/amigo/term/GO:0009506
chloroplast	Gene Ontology	GO:0009507	1.21347e-12	2.75728e-10	Cs6g18910.1|Cs9g17350.1|Cs7g08660.1|Cs3g10200.1|Cs2g26780.1|orange1.1t03329.1|Cs2g21180.1|Cs8g16660.1|Cs6g17520.1|Cs4g07030.1|Cs3g24800.1|Cs3g19600.1|Cs7g27000.1|Cs2g07240.1|Cs8g04680.1|Cs2g29960.1|orange1.1t01426.1|Cs1g19830.1|orange1.1t00745.1|Cs7g29020.1|Cs9g14020.1|Cs7g04320.1|Cs3g22480.1|Cs6g09270.1|orange1.1t04780.1|Cs2g23590.1|Cs6g20030.1|Cs4g05490.1|orange1.1t03248.1|Cs2g08850.1|Cs7g24480…	http://amigo.geneontology.org/amigo/term/GO:0009507
Golgi apparatus	Gene Ontology	GO:0005794	1.42983e-12	2.92399e-10	Cs6g17030.1|orange1.1t03249.1|orange1.1t03948.1|Cs9g06910.1|Cs2g29740.1|Cs7g29020.1|Cs8g04220.1|Cs7g08790.1|Cs6g09700.1|orange1.1t00806.1|Cs7g09410.1|Cs5g30270.1|Cs5g31430.1|orange1.1t03594.1|Cs8g05390.1|Cs8g15830.1|Cs9g17090.1|Cs8g07240.1|Cs3g03310.1|Cs4g01590.1|Cs5g05570.1|Cs7g04020.1|Cs4g03380.1|Cs5g23290.1|Cs7g02590.1|Cs2g16980.1|Cs7g02020.1|Cs5g01120.1|Cs3g15070.1|Cs7g29400.1|Cs7g08800.1|Cs5…	http://amigo.geneontology.org/amigo/term/GO:0005794
structural constituent of ribosome	Gene Ontology	GO:0003735	9.67715e-12	1.79907e-09	Cs3g24850.1|Cs6g06100.1|Cs5g05060.1|Cs5g12760.1|Cs9g01280.1|Cs6g07530.1|Cs7g04030.1|Cs7g10590.1|Cs6g11020.1|orange1.1t00229.1|Cs5g22640.1|Cs5g21030.1|Cs8g19640.1|Cs3g16530.1|Cs7g28630.1|Cs1g25210.1|Cs6g22070.1|Cs6g11320.1|Cs7g13090.1|Cs8g05390.1|Cs7g05800.1|Cs5g33350.1|orange1.1t04779.1|Cs8g07240.1|Cs3g03310.1|Cs3g19090.1|Cs7g04020.1|Cs7g29400.1|Cs5g03890.1|Cs5g07210.1|Cs4g08020.1|Cs6g14000.1|Cs6…	http://amigo.geneontology.org/amigo/term/GO:0003735
plastid	Gene Ontology	GO:0009536	1.20092e-10	2.04658e-08	Cs6g03010.1|Cs3g24800.1|Cs9g14610.1|Cs2g29740.1|Cs4g13240.1|Cs3g10200.1|Cs7g13980.1|Cs7g15310.1|Cs8g20210.1|Cs2g21180.1|orange1.1t02947.1|Cs6g05590.1|Cs6g17520.1|Cs4g07030.1|Cs3g19600.1|Cs4g01590.1|Cs5g05570.1|Cs7g04020.1|Cs7g02020.1|Cs5g05960.1|Cs2g29960.1|Cs8g18060.1|Cs7g05800.1|Cs8g18550.1|orange1.1t05798.1|Cs5g04170.1|Cs5g20740.1|Cs5g30620.1|Cs2g25420.1|Cs2g29380.1|orange1.1t03290.1|Cs5g10920…	http://amigo.geneontology.org/amigo/term/GO:0009536
translation	Gene Ontology	GO:0006412	2.60871e-10	4.1037e-08	Cs3g24850.1|Cs6g06100.1|Cs6g18590.1|Cs9g01280.1|Cs8g15830.1|Cs9g06910.1|Cs4g13240.1|Cs7g10590.1|Cs6g11020.1|Cs9g05160.1|orange1.1t00229.1|Cs5g22640.1|Cs2g12710.1|Cs7g08910.1|Cs3g16530.1|Cs7g28630.1|Cs6g22070.1|Cs6g11320.1|Cs7g13090.1|Cs8g05390.1|Cs7g05800.1|Cs5g33350.1|orange1.1t04779.1|orange1.1t02181.1|Cs3g19090.1|Cs7g04020.1|Cs7g23110.1|Cs3g21800.1|Cs5g03890.1|Cs5g07210.1|Cs4g08020.1|Cs6g14000…	http://amigo.geneontology.org/amigo/term/GO:0006412
zinc ion binding	Gene Ontology	GO:0008270	3.67279e-10	5.3649e-08	Cs7g08660.1|Cs3g06430.1|Cs6g16280.1|Cs1g12230.1|Cs5g30080.1|orange1.1t01583.1|orange1.1t02246.1|Cs3g26570.1|Cs1g02340.1|Cs6g13100.1|Cs2g29180.1|Cs3g02690.1|Cs5g04170.1|Cs5g20740.1|orange1.1t00113.1|Cs6g16930.1|Cs2g19530.1|orange1.1t03174.1|Cs8g21090.1|Cs8g04980.1|orange1.1t01072.1|Cs7g28020.1|Cs5g30070.1|Cs2g28200.1|Cs2g12820.1|Cs9g02670.1|Cs4g17500.1|Cs5g32530.1|Cs2g09130.1|Cs8g08670.1|Cs7g24490…	http://amigo.geneontology.org/amigo/term/GO:0008270
chloroplast envelope	Gene Ontology	GO:0009941	5.81305e-10	7.92513e-08	Cs3g16830.1|Cs8g12670.1|Cs7g08090.1|Cs2g25420.1|Cs7g06000.1|Cs7g08660.1|orange1.1t04638.1|Cs6g06660.1|Cs9g05030.1|Cs4g14700.1|Cs3g10200.1|Cs6g03010.1|Cs7g09060.1|Cs8g07290.1|Cs1g20780.1|orange1.1t01687.1|Cs1g19760.1|Cs2g26780.1|Cs3g11180.1|Cs7g27600.1|Cs4g09160.1|Cs6g17520.1|Cs4g07030.1|Cs1g17190.1|Cs3g10570.1|Cs2g15180.1|Cs5g06660.1|Cs3g19600.1|Cs3g19090.1|Cs4g19670.1|Cs8g06950.1|orange1.1t02246…	http://amigo.geneontology.org/amigo/term/GO:0009941
RNA binding	Gene Ontology	GO:0003723	5.22609e-09	6.67959e-07	Cs5g01320.1|Cs4g19720.1|Cs4g04280.1|orange1.1t01562.1|Cs2g08050.1|Cs4g17730.1|Cs1g03030.1|Cs8g03720.1|Cs4g20000.1|Cs3g15570.1|Cs2g09690.1|Cs2g31370.1|Cs7g20330.1|Cs1g25210.1|Cs3g08560.1|Cs6g22070.1|Cs6g09140.1|Cs8g06390.1|Cs8g05390.1|Cs4g01530.1|Cs5g26980.1|Cs5g33350.1|orange1.1t04719.1|Cs3g03310.1|Cs2g17780.1|orange1.1t04056.1|orange1.1t02181.1|Cs3g19090.1|Cs7g02590.1|Cs9g02960.1|Cs5g23070.1|ora…	http://amigo.geneontology.org/amigo/term/GO:0003723
nucleolus	Gene Ontology	GO:0005730	1.56028e-08	1.87692e-06	Cs9g13030.1|Cs9g11700.1|Cs9g06910.1|Cs8g15210.1|Cs7g29020.1|Cs5g15760.1|orange1.1t00229.1|Cs2g17040.1|Cs6g18590.1|Cs6g09700.1|Cs8g08200.1|Cs2g31370.1|Cs2g29170.1|Cs4g03960.1|orange1.1t01906.1|Cs3g08560.1|Cs8g02670.1|Cs5g30080.1|Cs4g15750.1|Cs3g05390.1|Cs1g21900.1|Cs9g04540.1|Cs6g01200.1|orange1.1t03233.1|orange1.1t02181.1|Cs6g06820.1|Cs1g03140.1|Cs6g02040.1|Cs3g21800.1|Cs4g17730.1|Cs5g03890.1|Cs5…	http://amigo.geneontology.org/amigo/term/GO:0005730
cytosolic ribosome	Gene Ontology	GO:0022626	2.63859e-08	2.99774e-06	Cs6g18590.1|Cs4g04280.1|Cs7g23110.1|Cs5g01120.1|Cs1g07960.1|Cs7g29020.1|orange1.1t02288.1|Cs6g09700.1|orange1.1t00032.1|Cs1g25210.1|Cs6g22070.1|Cs6g11320.1|Cs6g09140.1|Cs8g05390.1|orange1.1t04779.1|orange1.1t04719.1|Cs8g07240.1|Cs3g03310.1|orange1.1t02181.1|Cs6g02040.1|Cs5g07210.1|Cs7g14020.1|Cs3g07500.1|Cs4g07260.1|Cs7g28630.1|Cs5g01230.1|Cs7g19060.1|Cs2g01320.1|Cs1g21450.1|Cs5g03140.1|Cs7g10590…	http://amigo.geneontology.org/amigo/term/GO:0022626
embryo development ending in seed dormancy	Gene Ontology	GO:0009793	6.55228e-08	6.75891e-06	Cs2g12820.1|Cs4g01790.1|orange1.1t02243.1|Cs6g02460.1|Cs2g06460.1|Cs9g16910.1|Cs1g21690.1|Cs6g21060.1|Cs5g22690.1|Cs8g09030.1|Cs5g28150.1|Cs5g32520.1|Cs7g08090.1|Cs6g02680.1|Cs3g01650.1|orange1.1t03238.1|Cs8g14030.1|Cs5g13500.1|orange1.1t02242.1|orange1.1t02545.1|Cs1g24100.1|Cs1g03140.1|Cs2g06350.1|Cs4g13920.1|Cs7g03650.1|Cs6g10385.1|Cs7g28100.1|Cs5g23070.1|Cs6g14120.1|Cs2g29960.1|Cs7g22100.1|Cs5…	http://amigo.geneontology.org/amigo/term/GO:0009793
vacuole	Gene Ontology	GO:0005773	6.61018e-08	6.75891e-06	Cs6g22200.1|orange1.1t00805.1|Cs9g09320.1|Cs5g01840.1|Cs8g10120.1|orange1.1t02578.1|Cs3g15070.1|Cs9g06910.1|Cs4g19110.1|Cs4g17010.1|Cs3g23180.1|Cs4g06330.1|orange1.1t02288.1|Cs7g15610.1|Cs8g06110.1|Cs1g19760.1|Cs4g13940.1|orange1.1t01721.1|Cs7g05630.1|Cs1g25210.1|Cs6g20620.1|Cs6g22070.1|orange1.1t00464.1|Cs1g01060.1|Cs8g01220.1|orange1.1t03005.1|Cs5g33350.1|Cs9g01130.1|Cs4g14090.1|Cs8g07240.1|Cs9…	http://amigo.geneontology.org/amigo/term/GO:0005773
lignin biosynthetic process	Gene Ontology	GO:0009809	1.92722e-07	1.87675e-05	Cs8g06360.1|Cs5g18160.1|Cs4g02380.1|Cs5g29470.1|Cs3g26570.1|Cs2g14250.1|Cs8g04980.1|Cs1g20230.1|Cs7g31620.1|Cs9g12480.1|Cs8g04970.1|Cs3g22170.1|Cs4g02360.1|Cs5g24680.1|Cs5g16860.1|Cs2g18570.1|orange1.1t02947.1	http://amigo.geneontology.org/amigo/term/GO:0009809
membrane	Gene Ontology	GO:0016020	6.60844e-07	5.87577e-05	Cs6g09950.1|Cs8g04220.1|Cs5g30270.1|Cs6g16760.1|Cs3g19600.1|Cs7g27060.1|orange1.1t03385.1|Cs4g02380.1|Cs2g21460.1|Cs7g08800.1|orange1.1t01519.1|Cs5g28330.1|Cs5g06360.1|Cs4g01060.1|Cs1g11840.1|orange1.1t05613.1|Cs4g14700.1|Cs5g19210.1|Cs1g01060.1|Cs7g30390.1|orange1.1t04846.1|Cs5g01390.1|Cs4g08380.1|Cs8g17800.1|Cs6g09300.1|Cs5g33060.1|Cs5g10700.1|Cs9g01400.1|Cs4g09090.1|Cs7g15460.1|Cs5g04090.1|Cs5…	http://amigo.geneontology.org/amigo/term/GO:0016020
ubiquitin-protein transferase activity	Gene Ontology	GO:0004842	7.45431e-07	6.35169e-05	Cs2g15560.1|Cs5g29700.1|Cs6g21060.1|Cs9g06100.1|Cs8g02700.1|Cs8g18830.1|Cs5g04780.1|Cs2g13390.1|Cs8g19250.1|Cs7g08860.1|orange1.1t00535.1|Cs5g27160.1|Cs9g17000.1|Cs1g09910.1|Cs6g13400.1|Cs1g03520.1|Cs7g12150.1|Cs2g04430.1|Cs5g34810.1|Cs6g10280.1|Cs5g04940.1|Cs6g10270.1|Cs5g10700.1|Cs5g02640.1|Cs3g02690.1|Cs3g26440.1|orange1.1t03338.1|Cs5g28440.1|Cs6g15780.1|Cs2g28530.1|Cs6g06370.1|Cs2g10710.1|ora…	http://amigo.geneontology.org/amigo/term/GO:0004842
protein homodimerization activity	Gene Ontology	GO:0042803	8.34234e-07	6.82404e-05	Cs6g06480.1|Cs6g08430.1|Cs3g12590.1|orange1.1t02269.1|Cs5g22690.1|Cs5g33210.1|Cs5g28150.1|Cs2g29700.1|orange1.1t03802.1|Cs6g10700.1|Cs8g06360.1|Cs1g03520.1|Cs6g04390.1|Cs4g07580.1|Cs6g21230.1|Cs2g19400.1|Cs4g09390.1|Cs6g19980.1|Cs2g12095.1|Cs8g14780.1|Cs9g05200.1|orange1.1t03383.1|Cs4g11090.1|Cs4g11910.1|Cs7g03400.1|Cs5g02730.1|Cs6g18920.1|Cs3g12650.1|orange1.1t01518.1|Cs7g01850.1|Cs1g14270.1|Cs3…	http://amigo.geneontology.org/amigo/term/GO:0042803
mRNA splicing, via spliceosome	Gene Ontology	GO:0000398	9.1554e-07	6.93437e-05	Cs6g12950.1|Cs2g12340.1|Cs3g15570.1|Cs5g15760.1|Cs2g09690.1|Cs7g24490.1|Cs3g09890.1|Cs9g10280.1|Cs8g12610.1|Cs8g06390.1|Cs6g12970.1|Cs7g02590.1|Cs9g02960.1|Cs5g23070.1|Cs5g26160.1|Cs8g03720.1|Cs9g06350.1|Cs7g28020.1|Cs9g03100.1|Cs4g01160.1|Cs5g33310.1|Cs2g23910.1|Cs7g28100.1|Cs4g17730.1|Cs4g14220.1|orange1.1t03258.1|Cs5g09940.1|Cs6g02460.1	http://amigo.geneontology.org/amigo/term/GO:0000398
response to cadmium ion	Gene Ontology	GO:0046686	9.71883e-07	7.09822e-05	Cs2g08850.1|Cs5g01840.1|Cs7g06000.1|Cs3g04960.1|Cs2g25030.1|Cs8g10680.1|Cs7g29020.1|orange1.1t02288.1|orange1.1t00032.1|Cs8g03650.1|Cs8g06360.1|Cs3g15060.1|Cs4g07030.1|Cs1g02320.1|Cs1g03110.1|orange1.1t02246.1|orange1.1t03122.1|orange1.1t04719.1|Cs3g01690.1|orange1.1t04056.1|Cs3g25010.1|orange1.1t04187.1|Cs5g06870.1|Cs8g20660.1|orange1.1t02325.1|Cs9g11680.1|Cs2g23125.1|Cs7g18550.1|Cs7g07890.1|Cs6…	http://amigo.geneontology.org/amigo/term/GO:0046686
vacuolar membrane	Gene Ontology	GO:0005774	3.2804e-06	0.000231325	Cs5g14490.1|orange1.1t00805.1|Cs5g01840.1|Cs3g04960.1|orange1.1t02578.1|Cs5g01120.1|Cs4g06330.1|Cs2g22300.1|Cs1g18420.1|Cs7g11900.1|Cs7g08790.1|Cs5g19210.1|Cs2g21180.1|Cs2g26740.1|Cs6g20620.1|Cs4g13050.1|Cs1g01060.1|Cs8g01220.1|orange1.1t03005.1|Cs4g08220.1|Cs5g33350.1|orange1.1t04719.1|Cs8g07240.1|Cs3g03310.1|Cs9g07320.1|Cs3g15070.1|Cs6g20630.1|Cs5g06870.1|Cs5g33060.1|Cs1g08650.1|Cs1g02840.1|ora…	http://amigo.geneontology.org/amigo/term/GO:0005774
cytosolic small ribosomal subunit	Gene Ontology	GO:0022627	6.39773e-06	0.000436112	Cs7g23110.1|Cs9g06910.1|Cs7g04030.1|orange1.1t00229.1|Cs6g18590.1|Cs6g09700.1|Cs7g08910.1|orange1.1t00032.1|Cs6g22070.1|Cs6g09140.1|Cs8g05390.1|Cs7g05800.1|Cs8g15830.1|orange1.1t04779.1|Cs8g07240.1|Cs4g08020.1|Cs6g14330.1|Cs6g02040.1|Cs3g21800.1|Cs7g04020.1|Cs9g08470.1|Cs4g13240.1|Cs5g03140.1|Cs7g16640.1	http://amigo.geneontology.org/amigo/term/GO:0022627
endoplasmic reticulum	Gene Ontology	GO:0005783	7.13101e-06	0.000470417	orange1.1t03249.1|Cs9g14610.1|Cs1g24850.1|Cs8g20210.1|Cs3g27510.1|Cs2g21180.1|Cs5g30270.1|Cs3g19600.1|Cs5g35200.1|Cs1g04700.1|Cs1g24010.1|Cs5g09610.1|orange1.1t00196.1|Cs5g34930.1|Cs5g29400.1|Cs7g27600.1|orange1.1t05752.1|Cs7g29210.1|Cs5g28330.1|Cs1g20370.1|orange1.1t00375.1|Cs3g17820.1|Cs7g30390.1|Cs6g03360.1|Cs4g17010.1|Cs8g17800.1|Cs6g09300.1|Cs3g15130.1|Cs8g12880.1|Cs9g01400.1|Cs6g13420.1|ora…	http://amigo.geneontology.org/amigo/term/GO:0005783
nuclear speck	Gene Ontology	GO:0016607	1.0409e-05	0.000665199	Cs9g02960.1|Cs1g03140.1|Cs6g13613.1|orange1.1t01583.1|Cs7g09060.1|Cs5g15760.1|Cs2g17780.1|Cs4g01160.1|orange1.1t00756.1|Cs2g07060.1|Cs7g28020.1|Cs2g31370.1|Cs2g29170.1|Cs9g05200.1|Cs9g09670.1|Cs3g17140.1	http://amigo.geneontology.org/amigo/term/GO:0016607
peroxisome	Gene Ontology	GO:0005777	1.33911e-05	0.000829843	Cs2g05710.1|Cs1g01505.1|Cs4g06300.1|Cs9g08900.1|Cs2g06360.1|Cs5g07380.1|Cs9g08910.1|Cs5g23490.1|Cs3g23880.1|Cs8g06360.1|Cs3g08510.1|Cs7g28910.1|Cs2g15180.1|Cs7g02960.1|Cs2g02650.1|Cs4g17010.1|Cs1g21030.1|orange1.1t02507.1|Cs7g09270.1|Cs7g10890.1|orange1.1t01588.1|Cs7g22100.1|Cs5g26750.1|Cs3g02690.1|Cs7g08800.1|orange1.1t00030.1|Cs7g18550.1|Cs7g04760.1|Cs8g20660.1|Cs3g27190.1|Cs4g17020.1|Cs7g23650…	http://amigo.geneontology.org/amigo/term/GO:0005777
magnesium ion binding	Gene Ontology	GO:0000287	1.42627e-05	0.000849947	Cs7g26180.1|Cs3g12590.1|Cs7g22130.1|orange1.1t03899.1|Cs2g12320.1|Cs2g06470.1|Cs8g03650.1|Cs7g24030.1|orange1.1t04367.1|Cs2g07240.1|Cs6g10130.1|Cs5g05570.1|orange1.1t04187.1|Cs9g16530.1|Cs6g05740.1|Cs5g05200.1|orange1.1t03278.1|Cs3g21990.1|Cs4g09290.1|Cs2g06820.1|Cs2g22100.1|Cs9g07880.1|Cs2g24110.1|Cs1g11670.1	http://amigo.geneontology.org/amigo/term/GO:0000287
chloroplast stroma	Gene Ontology	GO:0009570	1.45468e-05	0.000849947	orange1.1t03248.1|orange1.1t01010.1|Cs2g25420.1|Cs7g06000.1|Cs7g26180.1|Cs6g06660.1|Cs9g05030.1|Cs6g16780.1|Cs3g10200.1|Cs7g22130.1|orange1.1t03899.1|Cs2g29740.1|orange1.1t02649.1|Cs7g09060.1|orange1.1t01687.1|Cs5g23490.1|Cs8g03650.1|Cs7g09270.1|Cs3g07550.1|Cs6g17520.1|Cs4g07030.1|Cs5g06660.1|Cs8g01210.1|Cs4g08220.1|Cs2g04850.1|orange1.1t03122.1|Cs6g06590.1|Cs8g15520.1|Cs5g34730.1|Cs3g19090.1|ora…	http://amigo.geneontology.org/amigo/term/GO:0009570
vitamin E biosynthetic process	Gene Ontology	GO:0010189	2.71532e-05	0.0015181	Cs1g10530.1|Cs1g08010.1|Cs4g19670.1|Cs3g03960.1|Cs9g07820.1|Cs2g26780.1|Cs7g06040.1	http://amigo.geneontology.org/amigo/term/GO:0010189
protein ubiquitination	Gene Ontology	GO:0016567	2.74668e-05	0.0015181	Cs8g15610.1|Cs2g12820.1|Cs5g29700.1|Cs7g29810.1|Cs2g04430.1|Cs3g27240.1|Cs3g19750.1|orange1.1t04320.1|Cs5g04780.1|Cs8g02700.1|Cs5g20630.1|Cs2g13390.1|Cs5g31040.1|Cs4g03650.1|Cs6g21870.1|Cs6g21060.1|orange1.1t00535.1|Cs6g07080.1|Cs7g08910.1|Cs4g14760.1|Cs9g17000.1|Cs6g13400.1|Cs2g07060.1|Cs7g12150.1|Cs8g15830.1|Cs4g19870.1|orange1.1t02545.1|Cs5g02730.1|Cs5g31260.1|Cs5g04940.1|Cs3g13540.1|Cs2g26750…	http://amigo.geneontology.org/amigo/term/GO:0016567
integral component of membrane	Gene Ontology	GO:0016021	3.78015e-05	0.00198216	orange1.1t00196.1|Cs2g28305.1|Cs4g20200.1|Cs6g21110.1|Cs3g20720.1|Cs9g16780.1|Cs3g26380.1|Cs5g32520.1|Cs4g01590.1|Cs7g25990.1|Cs4g07260.1|Cs2g29960.1|Cs2g28300.1|Cs8g01580.1|Cs1g01505.1|Cs3g15780.1|Cs6g01840.1|Cs2g14830.1|Cs5g25180.1|Cs1g25080.1|Cs3g14550.1|Cs7g05630.1|Cs9g17690.1|Cs5g33650.1|Cs1g20370.1|orange1.1t02627.1|orange1.1t02626.1|Cs1g08880.1	http://amigo.geneontology.org/amigo/term/GO:0016021
ubiquitin-dependent protein catabolic process	Gene Ontology	GO:0006511	4.43095e-05	0.00226532	Cs8g15610.1|Cs2g12820.1|orange1.1t02442.1|Cs3g08660.1|Cs6g16860.1|orange1.1t02767.1|Cs4g03650.1|Cs8g19250.1|Cs6g21870.1|orange1.1t02288.1|Cs8g04220.1|Cs7g08910.1|Cs3g25060.1|Cs6g10280.1|Cs6g21060.1|Cs5g27160.1|Cs8g15830.1|Cs7g09690.1|Cs9g07320.1|Cs8g18740.1|Cs6g10270.1|Cs4g07260.1|Cs1g26430.1|Cs5g02640.1|Cs2g17510.1|orange1.1t03338.1|Cs4g01690.1|Cs5g28440.1|Cs2g15560.1|Cs6g15780.1|Cs2g28530.1|Cs6…	http://amigo.geneontology.org/amigo/term/GO:0006511
ribosome binding	Gene Ontology	GO:0043022	5.35837e-05	0.00267265	Cs7g23200.1|Cs5g02780.1|orange1.1t02117.1|Cs4g06830.1|Cs1g21240.1|Cs7g13540.1|Cs2g22360.1|Cs1g26740.1|Cs5g23490.1|orange1.1t00032.1|Cs7g10150.1	http://amigo.geneontology.org/amigo/term/GO:0043022
cell fate specification	Gene Ontology	GO:0001708	6.28944e-05	0.00306236	Cs3g16460.1|Cs5g03530.1|Cs5g24680.1|Cs7g10980.1|Cs9g11640.1|Cs1g16320.1|Cs9g11630.1|Cs7g01570.1	http://amigo.geneontology.org/amigo/term/GO:0001708
cytosolic large ribosomal subunit	Gene Ontology	GO:0022625	8.34837e-05	0.00397033	Cs4g04280.1|Cs5g33350.1|Cs7g10590.1|Cs7g28630.1|Cs1g25210.1|Cs5g01230.1|Cs6g07530.1|Cs3g03310.1|orange1.1t02181.1|Cs5g15575.1|Cs5g03890.1|Cs5g07210.1|Cs7g29400.1|Cs6g11320.1|Cs4g19960.1|Cs7g19060.1|Cs9g09330.1|Cs1g21450.1|Cs3g21590.1|Cs2g22300.1|orange1.1t03290.1|Cs7g31340.1|orange1.1t02565.1|Cs8g14970.1	http://amigo.geneontology.org/amigo/term/GO:0022625
response to cold	Gene Ontology	GO:0009409	9.32035e-05	0.00433185	orange1.1t03248.1|Cs7g31880.1|Cs6g01840.1|Cs7g06000.1|Cs3g19750.1|orange1.1t02243.1|Cs2g19530.1|Cs5g26910.1|orange1.1t02170.1|Cs8g19640.1|Cs7g28630.1|Cs8g06360.1|Cs4g07030.1|Cs6g01660.1|Cs7g31860.1|orange1.1t03122.1|Cs9g11700.1|orange1.1t02242.1|orange1.1t00295.1|Cs6g07370.1|Cs8g02720.1|orange1.1t00403.1|orange1.1t04488.1|Cs7g20800.1|Cs9g16530.1|Cs2g29230.1|Cs4g14700.1|Cs1g21450.1|Cs7g28170.1|Cs6…	http://amigo.geneontology.org/amigo/term/GO:0009409
unfolded protein binding	Gene Ontology	GO:0051082	9.83308e-05	0.00446859	Cs3g15060.1|Cs3g27430.1|Cs4g07030.1|Cs4g08220.1|Cs3g04960.1|Cs4g20250.1|Cs3g01620.1|Cs3g27510.1|Cs2g22350.1|Cs9g01820.1|Cs4g04770.1|Cs7g23510.1|Cs5g26590.1|Cs5g01840.1|Cs1g19760.1|orange1.1t00120.1|Cs7g29020.1|Cs7g09840.1|Cs2g26740.1|Cs2g16760.1	http://amigo.geneontology.org/amigo/term/GO:0051082
endosome	Gene Ontology	GO:0005768	0.000100945	0.00448765	Cs9g17490.1|Cs9g11030.1|Cs2g19640.1|Cs1g24620.1|orange1.1t04884.1|Cs8g04220.1|Cs7g31400.1|orange1.1t03385.1|Cs3g11580.1|Cs2g06610.1|Cs3g25650.1|Cs3g17820.1|Cs7g30390.1|Cs5g01390.1|Cs7g03400.1|Cs7g24700.1|Cs2g27240.1|Cs7g06220.1|Cs7g02020.1|Cs6g09300.1|Cs4g06740.1|Cs7g31320.1|Cs1g02840.1|Cs2g10690.1|Cs7g29230.1|Cs7g08800.1|Cs5g26820.1|Cs5g07330.1|Cs8g03570.1|Cs7g27060.1|Cs5g04090.1|Cs1g15400.1|Cs6…	http://amigo.geneontology.org/amigo/term/GO:0005768
cytoplasmic translation	Gene Ontology	GO:0002181	0.000130255	0.00566746	Cs7g31340.1|Cs6g04030.1|Cs1g18660.1|Cs6g07530.1|Cs7g10590.1|Cs7g19060.1|Cs3g03310.1|orange1.1t02565.1|Cs1g21450.1|Cs1g25210.1|Cs2g22300.1|Cs5g07210.1	http://amigo.geneontology.org/amigo/term/GO:0002181
GTP binding	Gene Ontology	GO:0005525	0.000147567	0.00628699	orange1.1t03429.1|orange1.1t02117.1|Cs5g27520.1|Cs7g08790.1|Cs2g09970.1|Cs4g16130.1|Cs8g02670.1|Cs5g05110.1|Cs9g17090.1|Cs7g24700.1|Cs3g12940.1|Cs1g02840.1|Cs6g12820.1|Cs5g31340.1|Cs4g06300.1|Cs7g13540.1|Cs6g14795.1|Cs4g05290.1|Cs5g27530.1|Cs5g28250.1|orange1.1t03012.1|Cs9g04230.1|Cs3g26180.1	http://amigo.geneontology.org/amigo/term/GO:0005525
DNA binding	Gene Ontology	GO:0003677	0.000166197	0.00693616	Cs9g05050.1|Cs2g24460.1|Cs8g09710.1|Cs8g15210.1|Cs4g14700.1|Cs7g16000.1|Cs1g20480.1|Cs9g01310.1|Cs7g10980.1|Cs2g17040.1|orange1.1t00387.1|Cs8g09030.1|Cs7g12940.1|Cs2g29700.1|Cs2g29170.1|Cs3g15850.1|Cs9g03820.1|Cs9g09650.1|Cs5g09440.1|Cs6g09800.1|Cs4g04190.1|Cs1g26080.1|Cs8g12500.1|Cs7g23390.1|Cs1g23700.1|Cs6g21230.1|Cs6g15060.1|Cs4g03550.1|Cs2g09770.1|Cs1g03250.1|Cs2g19800.1|Cs1g16690.1|Cs7g31180…	http://amigo.geneontology.org/amigo/term/GO:0003677
GTPase activity	Gene Ontology	GO:0003924	0.000203364	0.0083176	orange1.1t03429.1|orange1.1t02117.1|Cs4g06300.1|orange1.1t04884.1|Cs9g04400.1|Cs2g09970.1|Cs4g16130.1|Cs5g19210.1|Cs3g03060.1|Cs8g02670.1|Cs5g05110.1|Cs7g24700.1|Cs3g12940.1|Cs7g02020.1|Cs1g02840.1|orange1.1t00066.1|Cs8g03680.1|Cs5g31340.1|Cs7g09850.1|Cs4g01160.1|Cs5g07330.1|Cs7g13540.1|Cs6g14795.1|Cs8g12490.1|Cs5g28250.1|orange1.1t03012.1|orange1.1t04425.1|Cs9g04230.1|Cs3g26180.1	http://amigo.geneontology.org/amigo/term/GO:0003924
intracellular membrane-bounded organelle	Gene Ontology	GO:0043231	0.000237731	0.00953256	Cs5g14490.1|Cs7g07890.1|Cs8g20210.1|orange1.1t00048.1|Cs4g16130.1|orange1.1t00541.1|Cs6g03730.1|Cs4g13560.1|Cs8g02670.1|Cs5g05110.1|orange1.1t02246.1|Cs6g03360.1|Cs4g17010.1|Cs1g02340.1|Cs9g12400.1|Cs3g08570.1|Cs5g27970.1|Cs7g29230.1|orange1.1t02762.1|Cs1g19480.1|Cs3g08580.1|Cs5g19030.1|Cs3g08600.1|Cs6g14440.1|Cs9g11550.1|orange1.1t03286.1|Cs5g04090.1|Cs3g08550.1|Cs7g11710.1|Cs4g17020.1|Cs3g24790…	http://amigo.geneontology.org/amigo/term/GO:0043231
nuclear envelope	Gene Ontology	GO:0005635	0.000277147	0.0108993	Cs4g17785.1|Cs1g03560.1|Cs5g02460.1|Cs4g07580.1|orange1.1t03122.1|Cs1g11230.1|Cs6g19950.1|orange1.1t03233.1|Cs3g01580.1|orange1.1t03383.1|Cs7g01850.1|Cs7g10910.1|Cs7g09670.1|Cs5g07900.1	http://amigo.geneontology.org/amigo/term/GO:0005635
root development	Gene Ontology	GO:0048364	0.000312887	0.0120727	Cs5g25540.1|Cs7g16000.1|Cs1g20480.1|Cs8g20210.1|Cs3g26980.1|Cs5g22690.1|Cs6g21110.1|Cs2g29700.1|Cs4g03550.1|Cs6g10700.1|Cs6g14760.1|Cs6g04390.1|Cs3g05390.1|orange1.1t01042.1|Cs2g27240.1|Cs5g12310.1|Cs9g11630.1|Cs2g15750.1|Cs9g01400.1|Cs7g09970.1|Cs9g11640.1|Cs9g06460.1|Cs9g02730.1|Cs7g30890.1|Cs6g19770.1|Cs7g18480.1|Cs1g08880.1	http://amigo.geneontology.org/amigo/term/GO:0048364
post-embryonic development	Gene Ontology	GO:0009791	0.000342848	0.0129838	Cs5g22750.1|Cs5g28490.1|Cs4g19720.1|Cs2g20860.1|Cs8g12490.1|Cs4g05500.1|Cs2g22110.1|Cs2g24460.1|Cs4g03550.1|Cs1g17830.1	http://amigo.geneontology.org/amigo/term/GO:0009791
negative regulation of abscisic acid-activated signaling pathway	Gene Ontology	GO:0009788	0.000396283	0.0147345	Cs4g07030.1|Cs4g05390.1|Cs5g05110.1|Cs7g28980.1|orange1.1t00946.1|Cs3g11580.1|Cs2g28200.1|Cs3g17510.1|Cs7g31880.1|orange1.1t03673.1|Cs7g04760.1|Cs4g14760.1	http://amigo.geneontology.org/amigo/term/GO:0009788
leaf senescence	Gene Ontology	GO:0010150	0.000404169	0.0147594	Cs5g13180.1|Cs7g30280.1|Cs9g02730.1|Cs5g13190.1|Cs1g09630.1|Cs7g17600.1|orange1.1t06072.1|Cs2g02170.1|Cs6g11930.1|Cs9g11540.1|Cs3g22110.1|Cs4g19820.1|Cs6g21650.1|Cs6g06660.1|orange1.1t03341.1|Cs6g13820.1|orange1.1t00806.1|Cs7g31210.1|Cs7g14020.1	http://amigo.geneontology.org/amigo/term/GO:0010150
regulation of gene expression, epigenetic	Gene Ontology	GO:0040029	0.000470392	0.0168763	orange1.1t03476.1|Cs9g05050.1|Cs3g06430.1|Cs6g16280.1|orange1.1t00387.1|Cs5g05770.1|orange1.1t03238.1	http://amigo.geneontology.org/amigo/term/GO:0040029
mitochondrial matrix	Gene Ontology	GO:0005759	0.00061799	0.0216947	orange1.1t03248.1|Cs4g07030.1|Cs2g11490.1|Cs3g04960.1|Cs7g31980.1|Cs3g01620.1|Cs2g22350.1|Cs2g02650.1|orange1.1t04719.1|Cs2g23125.1|Cs5g05530.1|orange1.1t01588.1|Cs2g16760.1	http://amigo.geneontology.org/amigo/term/GO:0005759
trichome morphogenesis	Gene Ontology	GO:0010090	0.000628937	0.0216947	Cs7g26180.1|Cs2g21640.1|Cs9g17800.1|Cs9g17750.1|orange1.1t00229.1|Cs1g16320.1|orange1.1t03341.1|Cs9g06460.1|Cs2g12060.1|Cs1g17830.1	http://amigo.geneontology.org/amigo/term/GO:0010090
ubiquinone biosynthetic process	Gene Ontology	GO:0006744	0.000636521	0.0216947	Cs3g18390.1|Cs3g08510.1|orange1.1t00772.1|Cs1g01505.1|orange1.1t01587.1|Cs4g14850.1|Cs7g11630.1	http://amigo.geneontology.org/amigo/term/GO:0006744
regulation of stomatal movement	Gene Ontology	GO:0010119	0.00071447	0.0237459	Cs8g06360.1|orange1.1t00403.1|Cs9g02730.1|Cs7g31880.1|Cs3g18000.1|Cs7g08470.1|Cs7g08660.1|orange1.1t00805.1|Cs4g06300.1|Cs6g11930.1|orange1.1t00464.1|Cs6g16890.1|Cs5g34270.1	http://amigo.geneontology.org/amigo/term/GO:0010119
proteasome-mediated ubiquitin-dependent protein catabolic process	Gene Ontology	GO:0043161	0.000719926	0.0237459	Cs5g32160.1|Cs5g27160.1|Cs4g07260.1|Cs3g25060.1|orange1.1t02859.1|Cs2g09130.1|Cs9g05230.1|Cs2g02580.1|Cs5g04150.1|Cs9g07320.1|Cs2g20840.1|Cs7g09690.1|orange1.1t02288.1|Cs2g02170.1|Cs4g08600.1|Cs6g18740.1|Cs2g10710.1|Cs7g13210.1	http://amigo.geneontology.org/amigo/term/GO:0043161
production of miRNAs involved in gene silencing by miRNA	Gene Ontology	GO:0035196	0.000845963	0.0274602	orange1.1t03763.1|Cs5g26990.1|Cs7g03360.1|Cs2g06070.1|Cs2g17780.1|Cs8g09030.1|Cs7g05350.1	http://amigo.geneontology.org/amigo/term/GO:0035196
small ribosomal subunit	Gene Ontology	GO:0015935	0.000892457	0.0285168	Cs8g05390.1|Cs9g06910.1|Cs3g24320.1|Cs7g04030.1|Cs6g11020.1|Cs3g19090.1|Cs7g04020.1|Cs3g21800.1	http://amigo.geneontology.org/amigo/term/GO:0015935
histone binding	Gene Ontology	GO:0042393	0.000975806	0.0307004	Cs5g03960.1|orange1.1t01858.1|orange1.1t03238.1|Cs8g08650.1|Cs7g14700.1|Cs5g27690.1|Cs6g21040.1|Cs9g18980.1|Cs9g05050.1|Cs6g20780.1|Cs1g20980.1|Cs8g17970.1|Cs2g28340.1|Cs7g08500.1	http://amigo.geneontology.org/amigo/term/GO:0042393
oxidoreductase activity, acting on the CH-OH group of donors, NAD or NADP as acceptor	Gene Ontology	GO:0016616	0.00107574	0.0333315	Cs8g06360.1|Cs3g01190.1|Cs5g29470.1|Cs5g17340.1|Cs3g26570.1|Cs7g02090.1|Cs8g04980.1|Cs8g04970.1|Cs5g10110.1|Cs7g02080.1|Cs2g30470.1	http://amigo.geneontology.org/amigo/term/GO:0016616
double-stranded DNA binding	Gene Ontology	GO:0003690	0.00125721	0.0378086	Cs8g06360.1|Cs4g19720.1|Cs7g05140.1|Cs3g18940.1|Cs9g11700.1|Cs1g25120.1|Cs2g17040.1|Cs9g07720.1|Cs7g03650.1|Cs9g06460.1|orange1.1t00756.1	http://amigo.geneontology.org/amigo/term/GO:0003690
transcription, DNA-templated	Gene Ontology	GO:0006351	0.00132394	0.0392385	Cs6g18920.1|Cs3g10790.1|Cs1g26080.1|Cs8g13340.1|Cs7g21840.1|Cs6g06480.1|Cs8g15210.1|Cs2g06070.1|orange1.1t01112.1|Cs1g23700.1|Cs9g04680.1|orange1.1t03122.1|Cs2g04850.1|Cs7g12020.1|Cs1g16320.1|Cs8g09030.1|Cs5g11160.1|Cs3g10760.1	http://amigo.geneontology.org/amigo/term/GO:0006351
phloem or xylem histogenesis	Gene Ontology	GO:0010087	0.00135991	0.0397287	Cs2g04610.1|orange1.1t03763.1|Cs9g14980.1|Cs3g05390.1|orange1.1t06030.1|orange1.1t04320.1|Cs3g13540.1|Cs6g11930.1|Cs8g08850.1|Cs3g20130.1|Cs7g31400.1|Cs7g03400.1	http://amigo.geneontology.org/amigo/term/GO:0010087
response to other organism	Gene Ontology	GO:0051707	0.00139001	0.0398933	Cs8g20660.1|Cs5g05960.1|Cs9g03820.1|Cs8g05300.1|Cs6g13820.1|orange1.1t03773.1|orange1.1t03341.1|Cs6g09050.1	http://amigo.geneontology.org/amigo/term/GO:0051707
sugar transmembrane transporter activity	Gene Ontology	GO:0051119	0.00142524	0.0398933	Cs3g14550.1|Cs2g28300.1|Cs5g32520.1|Cs2g28305.1|orange1.1t02627.1|orange1.1t02626.1|Cs3g20720.1	http://amigo.geneontology.org/amigo/term/GO:0051119
carbohydrate transport	Gene Ontology	GO:0008643	0.00142524	0.0398933	Cs3g14550.1|Cs2g28300.1|Cs5g32520.1|Cs2g28305.1|orange1.1t02627.1|orange1.1t02626.1|Cs3g20720.1	http://amigo.geneontology.org/amigo/term/GO:0008643
plant-type hypersensitive response	Gene Ontology	GO:0009626	0.00146308	0.0398933	Cs5g05960.1|Cs5g29470.1|Cs2g04430.1|Cs8g01580.1|orange1.1t04591.1|Cs2g11280.1|Cs4g08020.1|orange1.1t03341.1|orange1.1t03802.1|orange1.1t02352.1|Cs5g30460.1	http://amigo.geneontology.org/amigo/term/GO:0009626
calcium-dependent protein serine/threonine kinase activity	Gene Ontology	GO:0009931	0.00146308	0.0398933	Cs9g12450.1|Cs3g22370.1|Cs3g18000.1|Cs7g23650.1|Cs6g08510.1|Cs4g10330.1|Cs1g25420.1|Cs6g17020.1|orange1.1t02551.1|Cs3g17600.1|Cs5g34270.1	http://amigo.geneontology.org/amigo/term/GO:0009931
signal peptide processing	Gene Ontology	GO:0006465	0.00169901	0.045123	Cs9g17490.1|Cs6g17310.1|Cs3g10540.1|Cs7g31540.1|Cs2g29740.1|Cs7g25990.1	http://amigo.geneontology.org/amigo/term/GO:0006465
defense response to virus	Gene Ontology	GO:0051607	0.00179111	0.0457853	Cs5g16710.1|Cs5g05960.1|Cs2g10770.1|Cs5g26990.1|Cs9g07740.1|Cs7g03360.1|orange1.1t03113.1|Cs6g13820.1|Cs2g11280.1|Cs7g05350.1	http://amigo.geneontology.org/amigo/term/GO:0051607
endocytosis	Gene Ontology	GO:0006897	0.00179111	0.0457853	Cs4g14680.1|Cs4g17020.1|Cs7g29230.1|Cs7g30890.1|Cs7g08800.1|Cs4g17010.1|Cs4g05020.1|Cs2g24810.1|Cs8g02720.1|Cs7g03400.1	http://amigo.geneontology.org/amigo/term/GO:0006897
amyloplast organization	Gene Ontology	GO:0009660	0.00207094	0.0509705	Cs5g23210.1|Cs2g14830.1|Cs4g17010.1|Cs4g17020.1	http://amigo.geneontology.org/amigo/term/GO:0009660
response to virus	Gene Ontology	GO:0009615	0.00209365	0.0509705	Cs6g18920.1|Cs3g04960.1|orange1.1t03338.1|Cs5g28490.1|Cs2g22350.1|Cs7g29020.1|Cs1g02930.1|Cs6g06480.1|Cs8g02720.1|Cs5g16725.1	http://amigo.geneontology.org/amigo/term/GO:0009615
protein polyubiquitination	Gene Ontology	GO:0000209	0.00214321	0.0515632	Cs2g15560.1|Cs5g04150.1|Cs5g27160.1|Cs5g02640.1|Cs1g16500.1|Cs2g28530.1|Cs6g16860.1|Cs5g28440.1|Cs6g15780.1|Cs6g21870.1|Cs2g02170.1|Cs4g08600.1|Cs6g10270.1|orange1.1t00388.1|Cs6g10280.1	http://amigo.geneontology.org/amigo/term/GO:0000209
nucleosome binding	Gene Ontology	GO:0031491	0.00224232	0.0533202	Cs4g19180.1|Cs8g15210.1|Cs4g11260.1|Cs6g01200.1|Cs6g20780.1|orange1.1t02257.1	http://amigo.geneontology.org/amigo/term/GO:0031491
stem cell population maintenance	Gene Ontology	GO:0019827	0.00249143	0.0578975	Cs9g11630.1|orange1.1t01042.1|Cs5g25540.1|Cs9g11640.1|Cs6g14760.1	http://amigo.geneontology.org/amigo/term/GO:0019827
inward rectifier potassium channel activity	Gene Ontology	GO:0005242	0.00249143	0.0578975	orange1.1t03569.1|Cs9g18040.1|Cs3g03790.1|Cs9g18250.1|Cs9g18100.1	http://amigo.geneontology.org/amigo/term/GO:0005242
vegetative to reproductive phase transition of meristem	Gene Ontology	GO:0010228	0.00275518	0.0614365	Cs8g06360.1|Cs7g08540.1|orange1.1t00275.1|Cs5g27160.1|Cs1g03520.1|Cs7g21840.1|Cs2g18950.1|Cs2g22110.1|Cs9g18980.1|Cs9g11700.1|Cs6g01200.1|Cs6g21650.1|Cs6g02460.1|Cs6g20780.1|Cs1g20980.1|Cs5g04150.1|Cs5g23070.1|orange1.1t00032.1	http://amigo.geneontology.org/amigo/term/GO:0010228
chaperone cofactor-dependent protein refolding	Gene Ontology	GO:0051085	0.00282178	0.0614365	Cs4g07030.1|orange1.1t00120.1|Cs3g04960.1|Cs4g20250.1|Cs2g22350.1|Cs9g01820.1|Cs5g01840.1|Cs1g19760.1|Cs7g29020.1|Cs2g16760.1	http://amigo.geneontology.org/amigo/term/GO:0051085
protein folding chaperone	Gene Ontology	GO:0044183	0.00282398	0.0614365	Cs5g01840.1|Cs3g04960.1|Cs5g26590.1|Cs2g22350.1|Cs7g29020.1|Cs4g04770.1|Cs5g23490.1	http://amigo.geneontology.org/amigo/term/GO:0044183
vacuole organization	Gene Ontology	GO:0007033	0.00282398	0.0614365	Cs4g17020.1|Cs2g19640.1|Cs8g01580.1|Cs4g17010.1|Cs1g24100.1|Cs2g14830.1|Cs4g06740.1	http://amigo.geneontology.org/amigo/term/GO:0007033
polarity specification of adaxial/abaxial axis	Gene Ontology	GO:0009944	0.00282398	0.0614365	Cs6g18920.1|Cs6g06480.1|orange1.1t00208.1|Cs2g09770.1|Cs4g20380.1|Cs7g18480.1|Cs8g16510.1	http://amigo.geneontology.org/amigo/term/GO:0009944
mRNA export from nucleus	Gene Ontology	GO:0006406	0.00290679	0.0625724	Cs8g06360.1|Cs3g23470.1|Cs1g11230.1|Cs2g17780.1|orange1.1t03233.1|Cs7g09670.1	http://amigo.geneontology.org/amigo/term/GO:0006406
cell death	Gene Ontology	GO:0008219	0.00302939	0.0645268	Cs9g03820.1|Cs5g29470.1|Cs4g06300.1|Cs3g11580.1|orange1.1t04591.1|Cs2g11280.1|Cs7g31400.1|Cs6g11930.1	http://amigo.geneontology.org/amigo/term/GO:0008219
copper ion binding	Gene Ontology	GO:0005507	0.00308441	0.0645268	orange1.1t03248.1|Cs8g15520.1|Cs5g19640.1|Cs7g08790.1|Cs8g18470.1|Cs7g13790.1|Cs4g07030.1|orange1.1t04719.1|Cs3g22170.1|Cs7g14020.1|orange1.1t04187.1|Cs5g06870.1|Cs5g26750.1|Cs2g23125.1|Cs7g18550.1|Cs6g06590.1|Cs5g29390.1|Cs5g29470.1|Cs9g01670.1|Cs7g17630.1|Cs7g31620.1|Cs3g18360.1|Cs7g27610.1|Cs6g19770.1	http://amigo.geneontology.org/amigo/term/GO:0005507
seed germination	Gene Ontology	GO:0009845	0.00309224	0.0645268	Cs4g16080.1|orange1.1t00805.1|Cs2g20860.1|Cs7g05430.1|Cs8g07470.1|Cs4g06300.1|Cs8g16320.1|Cs9g13650.1|Cs2g06780.1|Cs4g02760.1|Cs3g21990.1|Cs4g03550.1|orange1.1t00032.1|Cs4g12960.1	http://amigo.geneontology.org/amigo/term/GO:0009845
plant ovule development	Gene Ontology	GO:0048481	0.00325482	0.0667801	Cs7g28240.1|Cs4g19110.1|Cs1g23700.1|Cs7g16970.1|Cs7g16960.1|orange1.1t03113.1|Cs7g10980.1|Cs9g16910.1|Cs2g12710.1|orange1.1t03329.1	http://amigo.geneontology.org/amigo/term/GO:0048481
carotene biosynthetic process	Gene Ontology	GO:0016120	0.00326553	0.0667801	Cs4g14850.1|Cs3g11180.1|Cs3g13040.1|orange1.1t00772.1	http://amigo.geneontology.org/amigo/term/GO:0016120
chloroplast thylakoid membrane	Gene Ontology	GO:0009535	0.00331002	0.0670197	Cs3g24800.1|orange1.1t04638.1|Cs4g07260.1|Cs3g10200.1|orange1.1t04488.1|Cs1g20780.1|Cs1g19760.1|Cs2g26780.1|orange1.1t03329.1|Cs2g30370.1|Cs4g07030.1|Cs1g17190.1|Cs2g15180.1|Cs3g27720.1|orange1.1t00475.1|Cs7g25990.1|Cs2g18200.1|orange1.1t01079.1|Cs9g06990.1|Cs7g13090.1|Cs6g18870.1|orange1.1t03773.1|Cs6g06660.1|orange1.1t00541.1|Cs6g14795.1|Cs7g28080.1|Cs5g23460.1|orange1.1t00120.1|Cs3g17910.1|Cs1…	http://amigo.geneontology.org/amigo/term/GO:0009535
protein processing	Gene Ontology	GO:0016485	0.00342169	0.0675317	Cs5g07380.1|Cs8g05640.1|Cs1g16680.1|orange1.1t00216.1|Cs2g05710.1	http://amigo.geneontology.org/amigo/term/GO:0016485
protein storage vacuole	Gene Ontology	GO:0000326	0.00342169	0.0675317	orange1.1t00196.1|Cs2g08770.1|Cs8g06570.1|orange1.1t03005.1|Cs1g10260.1	http://amigo.geneontology.org/amigo/term/GO:0000326
histone acetylation	Gene Ontology	GO:0016573	0.00346921	0.0675317	Cs8g21090.1|Cs1g22270.1|Cs4g13370.1|Cs7g08500.1|Cs2g06590.1|Cs2g28340.1|Cs3g23060.1	http://amigo.geneontology.org/amigo/term/GO:0016573
endoplasmic reticulum unfolded protein response	Gene Ontology	GO:0030968	0.00346921	0.0675317	Cs3g15060.1|Cs4g10620.1|Cs5g01840.1|Cs7g04140.1|Cs3g27510.1|Cs2g26740.1|Cs2g07860.1	http://amigo.geneontology.org/amigo/term/GO:0030968
response to water deprivation	Gene Ontology	GO:0009414	0.00356647	0.0675317	Cs7g31880.1|Cs6g09950.1|orange1.1t02243.1|Cs3g23180.1|Cs5g26910.1|Cs8g18830.1|orange1.1t03673.1|Cs5g34270.1|Cs8g06360.1|Cs3g27480.1|Cs7g28980.1|Cs2g05390.1|Cs9g11700.1|orange1.1t02242.1|Cs1g25120.1|Cs6g05260.1|Cs5g03460.1|Cs4g19270.1|Cs3g15070.1|Cs5g33060.1|Cs7g31420.1|Cs5g07900.1|Cs2g29230.1|Cs1g19480.1|Cs5g24680.1|orange1.1t03773.1|Cs2g16020.1|Cs9g04210.1|Cs3g18000.1|Cs7g30890.1|Cs3g11580.1|Cs3…	http://amigo.geneontology.org/amigo/term/GO:0009414
Golgi organization	Gene Ontology	GO:0007030	0.00361106	0.0677488	Cs5g08800.1|Cs5g33650.1|Cs2g02580.1|Cs4g05020.1|Cs2g20840.1|Cs4g15230.1|Cs9g07700.1|Cs9g07660.1	http://amigo.geneontology.org/amigo/term/GO:0007030
asymmetric cell division	Gene Ontology	GO:0008356	0.00370806	0.0688864	Cs5g23210.1|Cs6g18920.1|Cs6g04390.1|Cs6g06480.1|Cs1g16320.1|Cs6g10700.1	http://amigo.geneontology.org/amigo/term/GO:0008356
mitochondrial inner membrane	Gene Ontology	GO:0005743	0.00373907	0.0688864	Cs4g15490.1|Cs5g29800.1|Cs1g02700.1|Cs7g27600.1|Cs3g12910.1|Cs4g19090.1|Cs4g13600.1|Cs1g17920.1|Cs5g12310.1|Cs1g08880.1	http://amigo.geneontology.org/amigo/term/GO:0005743
thylakoid	Gene Ontology	GO:0009579	0.00380098	0.0694019	orange1.1t01010.1|Cs3g24800.1|Cs6g16780.1|Cs3g10200.1|orange1.1t01687.1|Cs4g07030.1|Cs1g20240.1|Cs2g15180.1|Cs3g27720.1|Cs8g15520.1|Cs7g13090.1|Cs2g25420.1|Cs6g06660.1|Cs4g11090.1|Cs6g06590.1|Cs5g10920.1|Cs7g17630.1|Cs3g09230.1|Cs3g17910.1|Cs3g18360.1|Cs2g07330.1|Cs7g18550.1|Cs7g27610.1|Cs1g03360.1|Cs1g01370.1	http://amigo.geneontology.org/amigo/term/GO:0009579
response to heat	Gene Ontology	GO:0009408	0.00389669	0.0705198	orange1.1t03248.1|Cs5g01840.1|Cs3g04960.1|Cs3g19750.1|Cs7g29020.1|Cs5g26910.1|Cs1g19760.1|orange1.1t03238.1|Cs2g05390.1|orange1.1t04719.1|Cs5g06870.1|Cs6g11930.1|Cs2g23125.1|Cs5g24680.1|Cs7g23510.1|Cs6g08810.1|Cs2g16020.1|Cs5g04730.1|orange1.1t00120.1|Cs2g22350.1|Cs3g18360.1|Cs5g25330.1	http://amigo.geneontology.org/amigo/term/GO:0009408
heat shock protein binding	Gene Ontology	GO:0031072	0.00422076	0.0741558	orange1.1t00120.1|Cs3g04960.1|Cs2g22350.1|Cs7g29020.1|Cs7g23510.1|Cs1g19760.1|Cs5g01840.1	http://amigo.geneontology.org/amigo/term/GO:0031072
apoplast	Gene Ontology	GO:0048046	0.00425141	0.0741558	Cs7g05180.1|Cs7g06000.1|Cs8g04680.1|Cs3g26570.1|orange1.1t05524.1|Cs6g06660.1|Cs6g09950.1|Cs3g23180.1|Cs7g29020.1|Cs3g23660.1|Cs4g07030.1|Cs8g15520.1|Cs4g08220.1|orange1.1t02246.1|Cs9g07320.1|Cs4g06630.1|orange1.1t04433.1|orange1.1t03572.1|orange1.1t04187.1|Cs5g06870.1|Cs9g16530.1|Cs5g24680.1|Cs7g18550.1|Cs1g20230.1|Cs6g06590.1|Cs5g10920.1|Cs9g01670.1|Cs7g17630.1|Cs9g16350.1|Cs3g18360.1|Cs1g03110…	http://amigo.geneontology.org/amigo/term/GO:0048046
protein refolding	Gene Ontology	GO:0042026	0.00427548	0.0741558	orange1.1t00120.1|Cs3g04960.1|Cs2g22350.1|orange1.1t04719.1|Cs2g23125.1|Cs1g19760.1|Cs7g29020.1|Cs5g01840.1	http://amigo.geneontology.org/amigo/term/GO:0042026
cell division	Gene Ontology	GO:0051301	0.00427891	0.0741558	Cs9g14980.1|Cs5g03960.1|Cs4g17020.1|Cs1g03520.1|orange1.1t06030.1|orange1.1t04320.1|Cs6g11930.1|Cs4g17010.1|orange1.1t00200.1|Cs6g11800.1|orange1.1t02181.1|Cs6g21040.1|Cs1g17830.1|orange1.1t04425.1|Cs7g25260.1	http://amigo.geneontology.org/amigo/term/GO:0051301
leaf development	Gene Ontology	GO:0048366	0.00439683	0.075559	Cs5g23210.1|orange1.1t03248.1|Cs7g05350.1|Cs1g24710.1|Cs2g08080.1|orange1.1t05524.1|Cs3g05390.1|orange1.1t03122.1|Cs3g18000.1|Cs4g07020.1|Cs2g04850.1|Cs5g16725.1|Cs6g10700.1|Cs1g16320.1|Cs6g10385.1|Cs1g24010.1|Cs2g04610.1|Cs5g34270.1|Cs3g15070.1	http://amigo.geneontology.org/amigo/term/GO:0048366
response to oxidative stress	Gene Ontology	GO:0006979	0.00446969	0.0761709	Cs5g19820.1|Cs6g08430.1|Cs2g09690.1|Cs5g21000.1|Cs7g28630.1|Cs6g04560.1|Cs6g05590.1|Cs3g15060.1|Cs5g30080.1|Cs4g19670.1|Cs6g11005.1|Cs6g21650.1|Cs3g25010.1|Cs2g25450.1|Cs5g06870.1|Cs5g26750.1|Cs2g29230.1|Cs6g11930.1|Cs5g30070.1|Cs8g15520.1|Cs1g20230.1|Cs1g09630.1|Cs7g25260.1|Cs7g27920.1|Cs5g15190.1|Cs5g15120.1|Cs3g09230.1|Cs5g20970.1|Cs3g17910.1|Cs3g18360.1|Cs5g04890.1|Cs4g20380.1|Cs6g16190.1|Cs4…	http://amigo.geneontology.org/amigo/term/GO:0006979
mitochondrial respiratory chain complex I	Gene Ontology	GO:0005747	0.00469987	0.0794317	orange1.1t01461.1|Cs4g04500.1|Cs9g01670.1|Cs4g03360.1|Cs1g18560.1|Cs1g21570.1|orange1.1t02269.1|Cs9g05180.1|Cs7g10715.1|Cs5g25030.1|Cs8g08740.1|Cs9g14020.1	http://amigo.geneontology.org/amigo/term/GO:0005747
histone H4 acetylation	Gene Ontology	GO:0043967	0.00485566	0.0800792	Cs2g28340.1|Cs3g23060.1|Cs4g13370.1|Cs7g08500.1	http://amigo.geneontology.org/amigo/term/GO:0043967
response to singlet oxygen	Gene Ontology	GO:0000304	0.00485566	0.0800792	Cs2g06470.1|Cs1g17190.1|orange1.1t03802.1|orange1.1t04333.1	http://amigo.geneontology.org/amigo/term/GO:0000304
regulation of shoot apical meristem development	Gene Ontology	GO:1902183	0.00485566	0.0800792	orange1.1t00208.1|Cs4g06980.1|Cs4g20380.1|Cs9g07740.1	http://amigo.geneontology.org/amigo/term/GO:1902183
stromule	Gene Ontology	GO:0010319	0.00503004	0.0803491	Cs7g11710.1|Cs5g10920.1|Cs7g06000.1|Cs9g16530.1|orange1.1t04488.1|Cs6g06660.1|Cs4g11090.1|Cs1g10480.1	http://amigo.geneontology.org/amigo/term/GO:0010319
fatty acid beta-oxidation	Gene Ontology	GO:0006635	0.00503004	0.0803491	Cs4g16080.1|Cs9g08910.1|Cs3g02690.1|Cs1g01505.1|Cs7g02960.1|Cs9g08900.1|Cs2g01620.1|orange1.1t01588.1	http://amigo.geneontology.org/amigo/term/GO:0006635
stamen development	Gene Ontology	GO:0048443	0.00508915	0.0803491	Cs2g27940.1|Cs1g24710.1|Cs9g11700.1|Cs2g12570.1|orange1.1t03233.1|Cs2g22110.1|Cs6g21110.1	http://amigo.geneontology.org/amigo/term/GO:0048443
cuticle development	Gene Ontology	GO:0042335	0.00508915	0.0803491	Cs3g24890.1|Cs7g29210.1|Cs9g05030.1|Cs7g10800.1|Cs6g05260.1|Cs2g16470.1|Cs2g28200.1	http://amigo.geneontology.org/amigo/term/GO:0042335
protein transmembrane transporter activity	Gene Ontology	GO:0008320	0.00508915	0.0803491	Cs4g15490.1|Cs3g12910.1|Cs4g19090.1|Cs3g25240.1|Cs1g17920.1|Cs4g09390.1|Cs5g33210.1	http://amigo.geneontology.org/amigo/term/GO:0008320
chromatin binding	Gene Ontology	GO:0003682	0.00510777	0.0803491	Cs7g31180.1|Cs1g25130.1|Cs5g03960.1|Cs9g05050.1|Cs2g20860.1|Cs8g14030.1|Cs7g16000.1|Cs2g19530.1|Cs4g20000.1|orange1.1t00387.1|Cs2g24880.1|Cs6g21040.1|orange1.1t01858.1|Cs8g17970.1|Cs2g12110.1|orange1.1t02257.1	http://amigo.geneontology.org/amigo/term/GO:0003682
protein folding	Gene Ontology	GO:0006457	0.00529469	0.0826538	Cs3g15060.1|Cs4g04970.1|Cs4g08220.1|Cs3g04960.1|Cs5g26590.1|Cs9g14610.1|Cs3g01620.1|Cs4g20250.1|Cs2g22350.1|orange1.1t04719.1|Cs2g23125.1|Cs4g04770.1|Cs8g20210.1|Cs7g23510.1|Cs7g29020.1|Cs7g09840.1|Cs2g26740.1|Cs5g01840.1	http://amigo.geneontology.org/amigo/term/GO:0006457
very long-chain fatty acid biosynthetic process	Gene Ontology	GO:0042761	0.005785	0.0882861	Cs9g11750.1|Cs5g27970.1|Cs7g29210.1|Cs1g20370.1|orange1.1t03286.1|Cs7g25260.1	http://amigo.geneontology.org/amigo/term/GO:0042761
late endosome to vacuole transport	Gene Ontology	GO:0045324	0.005785	0.0882861	Cs4g17020.1|Cs8g15730.1|Cs4g17010.1|Cs2g27240.1|Cs2g14830.1|Cs5g25180.1	http://amigo.geneontology.org/amigo/term/GO:0045324
negative gravitropism	Gene Ontology	GO:0009959	0.005785	0.0882861	Cs5g23210.1|orange1.1t05013.1|Cs4g17020.1|Cs4g17010.1|Cs5g27190.1|Cs2g14830.1	http://amigo.geneontology.org/amigo/term/GO:0009959
2 iron, 2 sulfur cluster binding	Gene Ontology	GO:0051537	0.00598571	0.0887013	Cs5g05530.1|Cs6g14640.1|orange1.1t03692.1|orange1.1t00704.1|orange1.1t03697.1	http://amigo.geneontology.org/amigo/term/GO:0051537
RNA polymerase II general transcription initiation factor activity	Gene Ontology	GO:0016251	0.00598571	0.0887013	Cs7g14750.1|orange1.1t04242.1|Cs3g16970.1|Cs2g02270.1|Cs3g15850.1	http://amigo.geneontology.org/amigo/term/GO:0016251
mitochondrial translation	Gene Ontology	GO:0032543	0.00598571	0.0887013	Cs5g05060.1|Cs5g12760.1|Cs3g26320.1|Cs5g21030.1|Cs5g35180.1	http://amigo.geneontology.org/amigo/term/GO:0032543
cell wall organization	Gene Ontology	GO:0071555	0.00598571	0.0887013	Cs2g03500.1|Cs7g06040.1|Cs1g10530.1|Cs7g03400.1|Cs3g03960.1	http://amigo.geneontology.org/amigo/term/GO:0071555
wax biosynthetic process	Gene Ontology	GO:0010025	0.00608507	0.0895249	orange1.1t01720.1|Cs9g11750.1|Cs7g29210.1|Cs5g28330.1|Cs6g05260.1|Cs6g06370.1|Cs2g30700.1	http://amigo.geneontology.org/amigo/term/GO:0010025
calmodulin binding	Gene Ontology	GO:0005516	0.00624801	0.0909623	orange1.1t00019.1|Cs9g17530.1|Cs1g25420.1|Cs2g09690.1|orange1.1t01063.1|Cs9g12450.1|Cs4g07030.1|Cs9g18250.1|orange1.1t00360.1|orange1.1t02551.1|Cs2g07160.1|Cs3g17600.1|Cs9g18100.1|Cs9g18040.1|Cs1g05070.1|Cs4g06910.1|Cs3g22370.1|Cs6g08510.1|Cs7g23650.1|Cs6g17020.1|Cs4g10330.1|Cs4g12150.1|Cs4g01770.1	http://amigo.geneontology.org/amigo/term/GO:0005516
ubiquitin conjugating enzyme activity	Gene Ontology	GO:0061631	0.00627173	0.0909623	Cs2g15560.1|Cs5g27160.1|Cs5g02640.1|Cs1g16500.1|Cs5g04150.1|Cs6g15780.1|Cs2g28530.1|Cs6g10270.1|orange1.1t00388.1|Cs6g10280.1	http://amigo.geneontology.org/amigo/term/GO:0061631
regulation of transcription by RNA polymerase II	Gene Ontology	GO:0006357	0.00664086	0.0956377	Cs8g21090.1|Cs3g25320.1|Cs4g01220.1|Cs1g16320.1|Cs3g16460.1|Cs7g30890.1|Cs2g19530.1|Cs1g22190.1|orange1.1t01112.1|Cs7g07280.1|Cs9g04680.1|Cs2g02210.1|Cs5g30720.1|Cs5g25330.1|Cs3g10910.1|Cs8g04410.1|orange1.1t02257.1|orange1.1t00944.1	http://amigo.geneontology.org/amigo/term/GO:0006357
histone methyltransferase activity	Gene Ontology	GO:0042054	0.00689293	0.0958914	Cs6g16280.1|Cs2g10400.1|Cs4g11260.1|Cs3g06430.1	http://amigo.geneontology.org/amigo/term/GO:0042054
regulation of gene silencing	Gene Ontology	GO:0060968	0.00689293	0.0958914	Cs6g10790.1|Cs8g08200.1|Cs3g22120.1|orange1.1t03233.1	http://amigo.geneontology.org/amigo/term/GO:0060968
vacuolar protein processing	Gene Ontology	GO:0006624	0.00689293	0.0958914	Cs2g15340.1|Cs2g08770.1|Cs6g03360.1|Cs1g10260.1	http://amigo.geneontology.org/amigo/term/GO:0006624
cellular response to hydrogen peroxide	Gene Ontology	GO:0070301	0.00689293	0.0958914	Cs1g03110.1|Cs3g22110.1|Cs2g18290.1|Cs8g06110.1	http://amigo.geneontology.org/amigo/term/GO:0070301
anatomical structure development	Gene Ontology	GO:0048856	0.00689293	0.0958914	Cs7g01850.1|Cs7g22970.1|Cs3g18120.1|orange1.1t03383.1	http://amigo.geneontology.org/amigo/term/GO:0048856
intracellular protein transport	Gene Ontology	GO:0006886	0.0070665	0.0960599	Cs7g08790.1|Cs2g19640.1|Cs6g19200.1|Cs4g20200.1|Cs5g23290.1|Cs3g03060.1|Cs6g08210.1|Cs9g17090.1|Cs7g24700.1|Cs1g24100.1|Cs1g26500.1|Cs9g07700.1|Cs1g02840.1|orange1.1t00066.1|Cs1g15460.1|Cs2g15340.1|Cs3g15780.1|Cs2g14830.1|Cs5g04090.1|Cs5g25180.1|Cs5g33650.1|Cs7g30890.1|Cs5g29750.1	http://amigo.geneontology.org/amigo/term/GO:0006886
potassium ion transport	Gene Ontology	GO:0006813	0.00709293	0.0960599	Cs1g01060.1|Cs9g18250.1|Cs7g30000.1|orange1.1t03569.1|Cs9g18100.1|Cs9g18040.1	http://amigo.geneontology.org/amigo/term/GO:0006813
methyl-CpG binding	Gene Ontology	GO:0008327	0.00709293	0.0960599	Cs8g18550.1|Cs1g12505.1|orange1.1t02005.1|Cs5g07860.1|Cs2g28340.1|Cs7g08500.1	http://amigo.geneontology.org/amigo/term/GO:0008327
water transport	Gene Ontology	GO:0006833	0.00709293	0.0960599	orange1.1t03005.1|Cs5g26100.1|Cs7g31420.1|Cs5g03460.1|Cs8g02530.1|Cs4g19270.1	http://amigo.geneontology.org/amigo/term/GO:0006833
protein import into mitochondrial matrix	Gene Ontology	GO:0030150	0.00721931	0.0971282	orange1.1t03371.1|Cs4g15490.1|Cs5g29800.1|Cs5g13990.1|Cs3g12910.1|Cs4g19090.1|Cs1g17920.1	http://amigo.geneontology.org/amigo/term/GO:0030150
nucleoplasm	Gene Ontology	GO:0005654	0.00734853	0.0982205	Cs8g09710.1|Cs7g28100.1|Cs7g13210.1|Cs6g13613.1|Cs1g22780.1|Cs8g12500.1|Cs5g15760.1|Cs9g04680.1|orange1.1t02859.1|Cs2g09690.1|Cs5g09940.1|Cs6g05740.1|Cs6g18740.1|Cs1g03140.1	http://amigo.geneontology.org/amigo/term/GO:0005654
calcium ion binding	Gene Ontology	GO:0005509	0.00759421	0.100845	Cs5g09510.1|Cs1g25420.1|Cs6g16780.1|Cs5g26910.1|Cs8g04220.1|Cs7g27600.1|Cs9g12450.1|Cs3g11350.1|Cs3g25650.1|Cs3g27720.1|Cs5g22810.1|Cs2g26740.1|Cs4g02050.1|Cs3g22370.1|Cs6g08510.1|orange1.1t05798.1|Cs5g31340.1|Cs2g01320.1|Cs2g04850.1|orange1.1t03552.1|Cs3g15060.1|Cs2g29020.1|Cs7g23650.1|Cs4g10330.1|orange1.1t00805.1|Cs3g18360.1|Cs2g07330.1|Cs2g22360.1|Cs2g29030.1	http://amigo.geneontology.org/amigo/term/GO:0005509
3'-5'-exoribonuclease activity	Gene Ontology	GO:0000175	0.00767285	0.101232	Cs4g01750.1|Cs2g30700.1|orange1.1t01562.1|Cs2g29040.1|Cs1g26690.1	http://amigo.geneontology.org/amigo/term/GO:0000175
regulation of flower development	Gene Ontology	GO:0009909	0.00804335	0.104769	Cs8g09710.1|Cs1g25130.1|Cs4g19720.1|orange1.1t01518.1|Cs8g12500.1|Cs7g30890.1|Cs9g02020.1|orange1.1t00208.1|Cs2g21940.1|Cs2g12570.1|orange1.1t00339.1|Cs4g20380.1|Cs7g12940.1	http://amigo.geneontology.org/amigo/term/GO:0009909
vesicle-mediated transport	Gene Ontology	GO:0016192	0.00849706	0.109072	Cs5g24540.1|Cs5g30270.1|Cs8g15730.1|Cs7g05630.1|Cs2g10690.1|Cs7g08790.1|Cs9g11030.1|Cs7g30390.1|Cs7g30890.1|Cs4g01590.1|Cs1g26500.1|Cs9g04490.1|Cs6g09300.1|Cs4g05020.1|Cs1g24100.1|Cs4g20200.1|Cs2g15340.1|Cs7g03400.1|orange1.1t00567.1|Cs1g18420.1	http://amigo.geneontology.org/amigo/term/GO:0016192
mitochondrial mRNA modification	Gene Ontology	GO:0080156	0.00860184	0.109072	Cs7g20800.1|Cs1g19480.1|Cs9g03840.1|Cs5g31790.1|Cs4g11910.1|Cs9g05950.1	http://amigo.geneontology.org/amigo/term/GO:0080156
mitochondrion	Gene Ontology	GO:0005739	0.0086404	0.109072	Cs2g12680.1|Cs4g12970.1|Cs6g18910.1|Cs2g24970.1|Cs5g12760.1|Cs8g19080.1|Cs4g07480.1|Cs5g05530.1|Cs7g08660.1|Cs7g31810.1|Cs2g19640.1|orange1.1t00946.1|Cs6g11020.1|Cs7g15310.1|Cs6g03010.1|orange1.1t00535.1|Cs4g13600.1|Cs5g07110.1|Cs5g05630.1|Cs1g01420.1|orange1.1t00806.1|Cs6g21020.1|Cs6g03730.1|Cs3g26100.1|Cs6g05590.1|Cs4g06320.1|Cs8g02670.1|Cs4g07030.1|Cs1g02320.1|Cs3g03290.1|Cs3g24550.1|Cs5g05060…	http://amigo.geneontology.org/amigo/term/GO:0005739
endoplasmic reticulum membrane	Gene Ontology	GO:0005789	0.00904347	0.11346	Cs4g14700.1|Cs4g06300.1|Cs3g27510.1|Cs3g20720.1|Cs9g18860.1|Cs2g26740.1|Cs3g15060.1|Cs2g21180.1|Cs6g05260.1|Cs5g12310.1|Cs5g09610.1|orange1.1t00196.1|Cs3g22110.1|Cs2g29740.1|Cs2g06920.1|orange1.1t00541.1|Cs8g17700.1|Cs3g03790.1|Cs7g29210.1|Cs2g02840.1|Cs3g27210.1|orange1.1t02878.1	http://amigo.geneontology.org/amigo/term/GO:0005789
auxin polar transport	Gene Ontology	GO:0009926	0.00917497	0.114407	Cs7g31320.1|orange1.1t03763.1|Cs9g01400.1|Cs6g11930.1|Cs9g11640.1|Cs6g19770.1|Cs6g21110.1|Cs9g11630.1|Cs3g15070.1	http://amigo.geneontology.org/amigo/term/GO:0009926
protein targeting to peroxisome	Gene Ontology	GO:0006625	0.00942396	0.115401	Cs5g07380.1|Cs4g07510.1|Cs5g05430.1|Cs3g02690.1	http://amigo.geneontology.org/amigo/term/GO:0006625
acyl-CoA ligase activity	Gene Ontology	GO:0003996	0.00942396	0.115401	orange1.1t01720.1|Cs3g19600.1|Cs3g20130.1|Cs5g28330.1	http://amigo.geneontology.org/amigo/term/GO:0003996
reproduction	Gene Ontology	GO:0000003	0.00942396	0.115401	Cs8g08850.1|Cs9g04680.1|orange1.1t00806.1|Cs4g11260.1	http://amigo.geneontology.org/amigo/term/GO:0000003
U1 snRNP	Gene Ontology	GO:0005685	0.00966414	0.116254	Cs5g33310.1|Cs6g03130.1|Cs8g03720.1|Cs2g03970.1|Cs5g32330.1	http://amigo.geneontology.org/amigo/term/GO:0005685
production of ta-siRNAs involved in RNA interference	Gene Ontology	GO:0010267	0.00966414	0.116254	Cs5g26990.1|Cs7g03360.1|Cs7g05350.1|Cs4g14760.1|Cs2g29170.1	http://amigo.geneontology.org/amigo/term/GO:0010267
response to starvation	Gene Ontology	GO:0042594	0.00966414	0.116254	Cs4g17010.1|Cs9g11540.1|Cs5g32120.1|Cs4g17020.1|Cs1g02900.1	http://amigo.geneontology.org/amigo/term/GO:0042594
leaf vascular tissue pattern formation	Gene Ontology	GO:0010305	0.00994602	0.117865	Cs2g04610.1|Cs5g16710.1|Cs3g05390.1|Cs4g05020.1|Cs9g11640.1|Cs9g11630.1|Cs3g13540.1	http://amigo.geneontology.org/amigo/term/GO:0010305
lateral root formation	Gene Ontology	GO:0010311	0.00997099	0.117865	Cs7g31320.1|Cs5g03960.1|Cs5g28330.1|Cs1g20480.1|Cs4g07020.1|Cs5g22690.1|Cs6g21040.1|Cs6g19770.1|Cs4g03550.1|Cs7g03400.1	http://amigo.geneontology.org/amigo/term/GO:0010311
Golgi membrane	Gene Ontology	GO:0000139	0.00997099	0.117865	Cs3g03060.1|Cs1g02840.1|Cs9g14760.1|Cs3g08470.1|Cs4g15230.1|Cs4g20200.1|Cs4g09430.1|Cs3g16660.1|Cs2g06610.1|Cs2g28840.1	http://amigo.geneontology.org/amigo/term/GO:0000139

## Sheet: Red-module
#Term	Database	ID	P-Value	Corrected P-Value	Input	Hyperlink
chloroplast	Gene Ontology	GO:0009507	3.94473e-09	2.92304e-06	Cs2g03630.1|orange1.1t02608.1|orange1.1t02863.1|Cs7g14820.1|Cs5g12880.1|Cs2g11200.1|orange1.1t01846.1|Cs7g04310.1|Cs1g08770.1|Cs5g15650.1|Cs1g07430.1|orange1.1t01082.1|Cs1g18290.1|Cs8g16890.1|orange1.1t04410.1|Cs3g16690.1|Cs6g07460.1|Cs5g25610.1|Cs5g13510.1|Cs7g09000.1|Cs8g19960.1|Cs6g13750.1|Cs8g20520.1|Cs6g11920.1|Cs5g14550.1|orange1.1t01762.1|Cs3g08810.1|Cs6g17470.1|Cs3g08940.1|Cs9g17670.1|ora…	http://amigo.geneontology.org/amigo/term/GO:0009507
response to abscisic acid	Gene Ontology	GO:0009737	3.09259e-06	0.0011458	Cs3g15460.1|Cs5g06910.1|Cs1g06760.1|Cs1g25550.1|Cs6g10600.1|Cs8g20520.1|Cs6g12860.1|orange1.1t02608.1|Cs9g01510.1|Cs7g15350.1|Cs2g27510.1|Cs2g13200.1|orange1.1t02185.1|Cs3g08500.1|orange1.1t02547.1|Cs4g14980.1|Cs9g10380.1	http://amigo.geneontology.org/amigo/term/GO:0009737
protein binding	Gene Ontology	GO:0005515	6.14695e-05	0.015183	orange1.1t03487.1|Cs4g02750.1|Cs5g05850.1|Cs2g27510.1|orange1.1t02319.1|Cs5g35130.1|orange1.1t01026.1|Cs4g03320.1|Cs2g02790.1|Cs3g24040.1|Cs5g04000.1|Cs3g04160.1|Cs2g28380.1|orange1.1t00265.1|Cs7g32470.1|Cs6g21210.1|Cs4g14980.1|Cs6g17130.1|Cs9g12420.1|Cs8g14860.1|Cs3g16750.1|Cs7g02380.1|Cs8g16760.1|Cs5g08350.1|orange1.1t03016.1|Cs3g14830.1|Cs3g20920.1|Cs5g20420.1|Cs9g04930.1|Cs6g15100.1|Cs2g14560…	http://amigo.geneontology.org/amigo/term/GO:0005515
nuclear membrane	Gene Ontology	GO:0031965	0.000292066	0.0433049	orange1.1t00265.1|Cs2g13440.1|orange1.1t05458.1	http://amigo.geneontology.org/amigo/term/GO:0031965
quercetin 7-O-glucosyltransferase activity	Gene Ontology	GO:0080044	0.000330033	0.0433049	orange1.1t02388.1|Cs8g19480.1|Cs5g20420.1|Cs8g04930.1|Cs5g05010.1	http://amigo.geneontology.org/amigo/term/GO:0080044
nucleus	Gene Ontology	GO:0005634	0.000350647	0.0433049	orange1.1t01026.1|orange1.1t04055.1|Cs5g35130.1|Cs5g11490.1|Cs7g32470.1|Cs7g15730.1|Cs2g27510.1|Cs9g12420.1|orange1.1t02863.1|orange1.1t03903.1|Cs1g06760.1|orange1.1t00114.1|Cs1g20870.1|Cs4g03470.1|Cs3g02660.1|orange1.1t03206.1|Cs1g08770.1|orange1.1t01261.1|Cs7g09990.1|Cs4g03320.1|Cs5g34820.1|Cs7g10860.1|Cs9g10380.1|Cs4g08330.1|Cs4g07560.1|Cs7g02200.1|Cs6g09510.1|Cs2g15680.1|Cs7g16110.1|Cs5g14550…	http://amigo.geneontology.org/amigo/term/GO:0005634
cytosol	Gene Ontology	GO:0005829	0.000472421	0.0500092	Cs6g17470.1|orange1.1t01026.1|Cs4g10610.1|orange1.1t02579.1|orange1.1t03042.1|Cs6g10600.1|orange1.1t00310.1|Cs7g15700.1|Cs7g02290.1|Cs7g32470.1|Cs8g09020.1|Cs4g14980.1|Cs1g07980.1|orange1.1t04553.1|Cs4g02730.1|Cs9g17670.1|Cs5g08350.1|orange1.1t01676.1|orange1.1t01846.1|Cs1g19250.1|orange1.1t03016.1|orange1.1t03206.1|Cs1g08770.1|orange1.1t02197.1|Cs5g15170.1|Cs7g14820.1|Cs9g12420.1|Cs3g10490.1|Cs5…	http://amigo.geneontology.org/amigo/term/GO:0005829
quercetin 3-O-glucosyltransferase activity	Gene Ontology	GO:0080043	0.000684996	0.0634477	orange1.1t02388.1|Cs8g19480.1|Cs5g20420.1|Cs8g04930.1|Cs5g05010.1	http://amigo.geneontology.org/amigo/term/GO:0080043
plastid chromosome	Gene Ontology	GO:0009508	0.00163734	0.134808	Cs5g25610.1|Cs6g07460.1|Cs2g11830.1	http://amigo.geneontology.org/amigo/term/GO:0009508
Cul4-RING E3 ubiquitin ligase complex	Gene Ontology	GO:0080008	0.00191795	0.14212	Cs7g02200.1|Cs4g14040.1|Cs7g02290.1|Cs5g33030.1|Cs5g07010.1|Cs8g02630.1	http://amigo.geneontology.org/amigo/term/GO:0080008
chloroplast envelope	Gene Ontology	GO:0009941	0.00219953	0.144496	orange1.1t02863.1|Cs8g19960.1|Cs4g10610.1|Cs9g01790.1|Cs1g15390.1|Cs9g17670.1|orange1.1t01082.1|Cs3g11040.1|orange1.1t03433.1|Cs8g09020.1|Cs3g08500.1|Cs6g05570.1|Cs8g04260.1|Cs1g07980.1	http://amigo.geneontology.org/amigo/term/GO:0009941
microsporogenesis	Gene Ontology	GO:0009556	0.00243003	0.144496	Cs2g11570.1|Cs2g13440.1|orange1.1t05458.1	http://amigo.geneontology.org/amigo/term/GO:0009556
deadenylation-dependent decapping of nuclear-transcribed mRNA	Gene Ontology	GO:0000290	0.00257668	0.144496	Cs8g14860.1|Cs6g12080.1	http://amigo.geneontology.org/amigo/term/GO:0000290
autophagosome	Gene Ontology	GO:0005776	0.00340995	0.144496	Cs2g15680.1|Cs4g02010.1	http://amigo.geneontology.org/amigo/term/GO:0005776
calmodulin binding	Gene Ontology	GO:0005516	0.00402179	0.144496	Cs5g08340.1|Cs5g08140.1|Cs1g19450.1|Cs9g01510.1|Cs5g30250.1|Cs6g17280.1|Cs6g21850.1	http://amigo.geneontology.org/amigo/term/GO:0005516
deadenylation-independent decapping of nuclear-transcribed mRNA	Gene Ontology	GO:0031087	0.00435154	0.144496	Cs8g14860.1|Cs6g12080.1	http://amigo.geneontology.org/amigo/term/GO:0031087
seed maturation	Gene Ontology	GO:0010431	0.00463671	0.144496	Cs1g23820.1|Cs9g10380.1|Cs5g25930.1	http://amigo.geneontology.org/amigo/term/GO:0010431
endoplasmic reticulum	Gene Ontology	GO:0005783	0.0048327	0.144496	Cs6g08670.1|Cs3g05450.1|Cs1g26050.1|Cs1g03200.1|orange1.1t00105.1|orange1.1t01846.1|Cs6g11920.1|Cs5g14950.1|orange1.1t00265.1|Cs8g20310.1|Cs2g13200.1|Cs6g12860.1|Cs2g06115.1|Cs6g05570.1|Cs5g25930.1|Cs3g27700.1|Cs6g04230.1	http://amigo.geneontology.org/amigo/term/GO:0005783
chloroplast stroma	Gene Ontology	GO:0009570	0.00525427	0.144496	Cs6g17470.1|orange1.1t02863.1|Cs8g09020.1|Cs4g10610.1|Cs7g14820.1|orange1.1t01676.1|Cs5g26220.1|Cs7g04310.1|Cs3g08940.1|Cs5g15170.1|orange1.1t03433.1|Cs8g04260.1|Cs1g07980.1|orange1.1t04553.1	http://amigo.geneontology.org/amigo/term/GO:0009570
phosphatidylethanolamine biosynthetic process	Gene Ontology	GO:0006646	0.00539893	0.144496	Cs2g13440.1|orange1.1t05458.1	http://amigo.geneontology.org/amigo/term/GO:0006646
response to oxidative stress	Gene Ontology	GO:0006979	0.0054198	0.144496	Cs5g15660.1|Cs3g15460.1|Cs1g12520.1|Cs2g11200.1|orange1.1t02075.1|Cs5g15170.1|Cs9g01510.1|Cs7g32470.1|orange1.1t02185.1	http://amigo.geneontology.org/amigo/term/GO:0006979
abscisic acid-activated signaling pathway	Gene Ontology	GO:0009738	0.00562893	0.144496	orange1.1t02185.1|orange1.1t01026.1|orange1.1t02547.1|Cs2g27510.1|orange1.1t05945.1	http://amigo.geneontology.org/amigo/term/GO:0009738
intracellular signal transduction	Gene Ontology	GO:0035556	0.00573963	0.144496	Cs2g02680.1|orange1.1t05945.1|Cs1g19450.1|Cs5g11570.1|Cs8g16760.1|Cs3g02660.1|orange1.1t02185.1	http://amigo.geneontology.org/amigo/term/GO:0035556
phragmoplast	Gene Ontology	GO:0009524	0.00598548	0.144496	orange1.1t02185.1|Cs7g23910.1|Cs5g20420.1|orange1.1t00243.1	http://amigo.geneontology.org/amigo/term/GO:0009524
chloroplast organization	Gene Ontology	GO:0009658	0.00605476	0.144496	Cs8g09020.1|Cs2g11830.1|Cs3g04160.1|Cs3g08500.1|Cs8g04260.1|Cs5g34330.1	http://amigo.geneontology.org/amigo/term/GO:0009658
transaminase activity	Gene Ontology	GO:0008483	0.0065496	0.144496	Cs6g09640.1|Cs1g13870.1	http://amigo.geneontology.org/amigo/term/GO:0008483
SRP-dependent cotranslational protein targeting to membrane, translocation	Gene Ontology	GO:0006616	0.0065496	0.144496	Cs4g02750.1|Cs8g16890.1	http://amigo.geneontology.org/amigo/term/GO:0006616
phosphoric ester hydrolase activity	Gene Ontology	GO:0042578	0.0065496	0.144496	Cs6g08670.1|orange1.1t02167.1	http://amigo.geneontology.org/amigo/term/GO:0042578
abscisic acid glucosyltransferase activity	Gene Ontology	GO:0010294	0.0065496	0.144496	Cs5g20420.1|Cs8g04930.1	http://amigo.geneontology.org/amigo/term/GO:0010294
MAP kinase activity	Gene Ontology	GO:0004707	0.00661057	0.144496	orange1.1t02185.1|orange1.1t05945.1|Cs2g27510.1	http://amigo.geneontology.org/amigo/term/GO:0004707
leaf senescence	Gene Ontology	GO:0010150	0.00663005	0.144496	orange1.1t02185.1|Cs8g19480.1|Cs4g18790.1|Cs9g01510.1|Cs4g02010.1	http://amigo.geneontology.org/amigo/term/GO:0010150
protein kinase activity	Gene Ontology	GO:0004672	0.00848509	0.17865	Cs1g20470.1|orange1.1t05945.1|Cs2g27510.1|Cs2g02680.1|Cs1g19450.1|Cs7g15350.1|Cs8g16760.1|Cs1g07670.1|Cs5g02590.1|orange1.1t02185.1|orange1.1t01690.1|Cs6g04230.1	http://amigo.geneontology.org/amigo/term/GO:0004672
1-phosphatidylinositol-4-phosphate 5-kinase activity	Gene Ontology	GO:0016308	0.00915104	0.17865	Cs3g19150.1|orange1.1t03016.1	http://amigo.geneontology.org/amigo/term/GO:0016308
induced systemic resistance, jasmonic acid mediated signaling pathway	Gene Ontology	GO:0009864	0.00915104	0.17865	orange1.1t02185.1|Cs2g27510.1	http://amigo.geneontology.org/amigo/term/GO:0009864
cytoplasm	Gene Ontology	GO:0005737	0.00916154	0.17865	orange1.1t01276.1|orange1.1t01026.1|Cs2g27510.1|Cs6g10600.1|Cs5g02590.1|orange1.1t00310.1|Cs9g03140.1|Cs5g25840.1|orange1.1t00243.1|Cs7g32470.1|Cs7g27560.1|Cs4g14980.1|orange1.1t04553.1|Cs8g14860.1|Cs6g12880.1|Cs3g16750.1|Cs4g02730.1|Cs2g31450.1|Cs6g03930.1|Cs2g11200.1|Cs9g08940.1|orange1.1t03206.1|Cs4g11290.1|orange1.1t02197.1|Cs2g13200.1|Cs5g15170.1|Cs5g18720.1|Cs3g10490.1|Cs9g04930.1|Cs5g15660…	http://amigo.geneontology.org/amigo/term/GO:0005737
proteasome assembly	Gene Ontology	GO:0043248	0.010597	0.201343	Cs2g28380.1|Cs5g15560.1	http://amigo.geneontology.org/amigo/term/GO:0043248
chloroplast nucleoid	Gene Ontology	GO:0042644	0.0118691	0.219876	Cs5g25610.1|Cs6g07460.1|Cs2g11830.1	http://amigo.geneontology.org/amigo/term/GO:0042644
transferase activity, transferring acyl groups other than amino-acyl groups	Gene Ontology	GO:0016747	0.0129514	0.220706	Cs2g31450.1|Cs6g02750.1|Cs6g12880.1|Cs2g13200.1	http://amigo.geneontology.org/amigo/term/GO:0016747
regulation of auxin mediated signaling pathway	Gene Ontology	GO:0010928	0.0137678	0.220706	Cs8g17120.1|Cs1g25550.1	http://amigo.geneontology.org/amigo/term/GO:0010928
negative regulation of programmed cell death	Gene Ontology	GO:0043069	0.0137678	0.220706	Cs1g03200.1|Cs7g02380.1	http://amigo.geneontology.org/amigo/term/GO:0043069
response to herbivore	Gene Ontology	GO:0080027	0.0137678	0.220706	Cs2g27510.1|Cs5g12880.1	http://amigo.geneontology.org/amigo/term/GO:0080027
spindle	Gene Ontology	GO:0005819	0.0143122	0.220706	Cs7g23910.1|orange1.1t00243.1|Cs1g07670.1	http://amigo.geneontology.org/amigo/term/GO:0005819
O-acetyltransferase activity	Gene Ontology	GO:0016413	0.015185	0.220706	Cs5g13510.1|Cs3g20880.1|Cs7g02540.1	http://amigo.geneontology.org/amigo/term/GO:0016413
positive regulation of catalytic activity	Gene Ontology	GO:0043085	0.0154881	0.220706	Cs8g14860.1|Cs6g12080.1	http://amigo.geneontology.org/amigo/term/GO:0043085
shade avoidance	Gene Ontology	GO:0009641	0.0154881	0.220706	Cs1g13870.1|Cs5g25930.1	http://amigo.geneontology.org/amigo/term/GO:0009641
chloroplast membrane	Gene Ontology	GO:0031969	0.0154881	0.220706	Cs4g10710.1|Cs5g26220.1	http://amigo.geneontology.org/amigo/term/GO:0031969
defense response by callose deposition in cell wall	Gene Ontology	GO:0052544	0.0172954	0.233016	Cs5g05010.1|Cs5g25930.1	http://amigo.geneontology.org/amigo/term/GO:0052544
enzyme activator activity	Gene Ontology	GO:0008047	0.0172954	0.233016	Cs8g14860.1|Cs6g12080.1	http://amigo.geneontology.org/amigo/term/GO:0008047
ATP-dependent chromatin remodeling	Gene Ontology	GO:0043044	0.0172954	0.233016	Cs9g04740.1|Cs9g08940.1	http://amigo.geneontology.org/amigo/term/GO:0043044
nutrient reservoir activity	Gene Ontology	GO:0045735	0.0179804	0.23308	Cs9g10380.1|Cs6g21000.1|Cs5g25680.1	http://amigo.geneontology.org/amigo/term/GO:0045735
protein phosphorylation	Gene Ontology	GO:0006468	0.0187354	0.23308	Cs2g02680.1|Cs5g05850.1|Cs5g08140.1|Cs2g27510.1|Cs5g08340.1|orange1.1t05945.1|Cs1g20470.1|Cs7g15350.1|Cs3g24610.1|Cs8g16760.1|Cs9g01510.1|Cs1g07670.1|Cs5g02590.1|orange1.1t02185.1|orange1.1t01690.1|Cs6g04230.1	http://amigo.geneontology.org/amigo/term/GO:0006468
response to blue light	Gene Ontology	GO:0009637	0.0189714	0.23308	Cs6g10600.1|Cs1g20000.1|Cs1g08030.1	http://amigo.geneontology.org/amigo/term/GO:0009637
unsaturated fatty acid biosynthetic process	Gene Ontology	GO:0006636	0.0191874	0.23308	Cs4g10710.1|Cs8g20310.1	http://amigo.geneontology.org/amigo/term/GO:0006636
calcium ion binding	Gene Ontology	GO:0005509	0.0203167	0.235829	Cs2g12120.1|Cs3g05450.1|Cs7g04310.1|Cs1g19450.1|Cs5g11570.1|Cs7g15740.1|Cs3g13760.1	http://amigo.geneontology.org/amigo/term/GO:0005509
carotenoid biosynthetic process	Gene Ontology	GO:0016117	0.0211621	0.235829	Cs3g11040.1|orange1.1t01082.1	http://amigo.geneontology.org/amigo/term/GO:0016117
Ran GTPase binding	Gene Ontology	GO:0008536	0.0211621	0.235829	orange1.1t01276.1|Cs1g17470.1	http://amigo.geneontology.org/amigo/term/GO:0008536
sesquiterpene biosynthetic process	Gene Ontology	GO:0051762	0.0211621	0.235829	Cs6g09510.1|Cs5g12880.1	http://amigo.geneontology.org/amigo/term/GO:0051762
response to osmotic stress	Gene Ontology	GO:0006970	0.0217135	0.235829	orange1.1t02185.1|Cs1g25550.1|Cs4g14980.1|orange1.1t02167.1|Cs3g17230.1	http://amigo.geneontology.org/amigo/term/GO:0006970
transferase activity, transferring glycosyl groups	Gene Ontology	GO:0016757	0.0227104	0.235829	Cs3g15460.1|Cs9g01790.1|Cs5g05010.1|Cs5g11630.1|Cs4g02730.1|Cs8g04930.1|Cs5g20420.1|orange1.1t02388.1|Cs5g18720.1|Cs1g10620.1	http://amigo.geneontology.org/amigo/term/GO:0016757
response to cadmium ion	Gene Ontology	GO:0046686	0.0230336	0.235829	Cs3g26640.1|Cs4g10610.1|orange1.1t00006.1|orange1.1t02319.1|Cs6g10600.1|Cs7g23910.1|Cs2g29540.1|Cs5g15170.1	http://amigo.geneontology.org/amigo/term/GO:0046686
preprophase band	Gene Ontology	GO:0009574	0.0232173	0.235829	orange1.1t02185.1|orange1.1t00243.1	http://amigo.geneontology.org/amigo/term/GO:0009574
auxin biosynthetic process	Gene Ontology	GO:0009851	0.0232173	0.235829	Cs5g06990.1|Cs1g13870.1	http://amigo.geneontology.org/amigo/term/GO:0009851
phosphatidylinositol phosphorylation	Gene Ontology	GO:0046854	0.0232173	0.235829	Cs3g19150.1|Cs2g09260.1	http://amigo.geneontology.org/amigo/term/GO:0046854
ion channel activity	Gene Ontology	GO:0005216	0.0232173	0.235829	Cs3g17230.1|Cs6g21850.1	http://amigo.geneontology.org/amigo/term/GO:0005216
manganese ion binding	Gene Ontology	GO:0030145	0.0232328	0.235829	Cs6g10600.1|Cs6g21000.1|Cs5g25680.1	http://amigo.geneontology.org/amigo/term/GO:0030145
kinase activity	Gene Ontology	GO:0016301	0.0250041	0.249034	Cs2g02680.1|Cs5g05850.1|orange1.1t00310.1|Cs8g20520.1|Cs5g28920.1|Cs8g16760.1|orange1.1t01690.1|Cs3g24610.1|Cs6g04230.1	http://amigo.geneontology.org/amigo/term/GO:0016301
regulation of unidimensional cell growth	Gene Ontology	GO:0051510	0.025351	0.249034	orange1.1t02185.1|Cs9g04740.1	http://amigo.geneontology.org/amigo/term/GO:0051510
phloem or xylem histogenesis	Gene Ontology	GO:0010087	0.025542	0.249034	Cs2g13200.1|orange1.1t04055.1|Cs7g10860.1	http://amigo.geneontology.org/amigo/term/GO:0010087
response to cold	Gene Ontology	GO:0009409	0.0290385	0.279449	Cs3g15460.1|Cs9g01790.1|Cs5g06910.1|Cs1g25550.1|orange1.1t02167.1|orange1.1t02608.1|Cs9g01510.1|orange1.1t02185.1	http://amigo.geneontology.org/amigo/term/GO:0009409
response to oomycetes	Gene Ontology	GO:0002239	0.032203	0.298281	Cs1g25550.1|Cs8g19480.1	http://amigo.geneontology.org/amigo/term/GO:0002239
response to freezing	Gene Ontology	GO:0050826	0.032203	0.298281	orange1.1t02185.1|Cs9g01790.1	http://amigo.geneontology.org/amigo/term/GO:0050826
RNA processing	Gene Ontology	GO:0006396	0.0331802	0.298541	Cs8g04260.1|Cs7g19850.1|Cs7g10860.1	http://amigo.geneontology.org/amigo/term/GO:0006396
enzyme regulator activity	Gene Ontology	GO:0030234	0.0346308	0.298541	Cs8g14860.1|Cs6g12080.1	http://amigo.geneontology.org/amigo/term/GO:0030234
regulation of root meristem growth	Gene Ontology	GO:0010082	0.0396906	0.298541	orange1.1t02185.1|Cs5g05850.1	http://amigo.geneontology.org/amigo/term/GO:0010082
regulation of transcription, DNA-templated	Gene Ontology	GO:0006355	0.0405179	0.298541	orange1.1t04055.1|Cs4g18050.1|Cs2g02790.1|Cs5g11490.1|Cs5g04000.1|Cs1g12090.1|Cs3g16750.1|Cs6g17130.1|Cs9g08940.1|Cs1g06760.1|Cs5g30250.1|Cs6g07460.1|orange1.1t01261.1|Cs4g03320.1|Cs9g01510.1|Cs3g02020.1|Cs4g07560.1|Cs7g11320.1|Cs1g15390.1|Cs7g16110.1|Cs1g23820.1|Cs7g03680.1|Cs2g17870.1	http://amigo.geneontology.org/amigo/term/GO:0006355
response to karrikin	Gene Ontology	GO:0080167	0.0418094	0.298541	Cs7g15730.1|orange1.1t03433.1|Cs4g10710.1|Cs8g20310.1	http://amigo.geneontology.org/amigo/term/GO:0080167
protein autophosphorylation	Gene Ontology	GO:0046777	0.0444099	0.298541	Cs2g02680.1|orange1.1t00310.1|Cs1g19450.1|Cs7g15350.1|Cs5g28920.1	http://amigo.geneontology.org/amigo/term/GO:0046777
cellular response to abscisic acid stimulus	Gene Ontology	GO:0071215	0.0450105	0.298541	Cs9g10380.1|Cs5g25840.1	http://amigo.geneontology.org/amigo/term/GO:0071215
response to water deprivation	Gene Ontology	GO:0009414	0.0470002	0.298541	Cs3g15460.1|Cs1g06760.1|orange1.1t02608.1|Cs9g01510.1|orange1.1t00265.1|orange1.1t02547.1|Cs4g14980.1	http://amigo.geneontology.org/amigo/term/GO:0009414
chromatin remodeling	Gene Ontology	GO:0006338	0.0477636	0.298541	Cs9g01030.1|Cs9g08940.1	http://amigo.geneontology.org/amigo/term/GO:0006338
ribosome binding	Gene Ontology	GO:0043022	0.0477636	0.298541	Cs2g12120.1|Cs2g04010.1	http://amigo.geneontology.org/amigo/term/GO:0043022
cell redox homeostasis	Gene Ontology	GO:0045454	0.0482358	0.298541	Cs3g26640.1|orange1.1t03206.1|orange1.1t04057.1	http://amigo.geneontology.org/amigo/term/GO:0045454
intracellular protein transport	Gene Ontology	GO:0006886	0.0501816	0.298541	orange1.1t03433.1|Cs6g05380.1|Cs6g03930.1|Cs3g20920.1|Cs7g02290.1	http://amigo.geneontology.org/amigo/term/GO:0006886
cellular response to water deprivation	Gene Ontology	GO:0042631	0.0505764	0.298541	Cs5g15170.1|Cs3g08500.1	http://amigo.geneontology.org/amigo/term/GO:0042631
zinc ion binding	Gene Ontology	GO:0008270	0.0528982	0.298541	Cs5g35130.1|Cs7g11320.1|orange1.1t00114.1|Cs1g19590.1|Cs7g16110.1|Cs5g35000.1|orange1.1t05959.1|Cs1g02290.1|Cs1g12090.1|orange1.1t00940.1|Cs3g08810.1	http://amigo.geneontology.org/amigo/term/GO:0008270
lipid binding	Gene Ontology	GO:0008289	0.0533019	0.298541	Cs1g19250.1|orange1.1t02547.1|orange1.1t00265.1	http://amigo.geneontology.org/amigo/term/GO:0008289
stomatal movement	Gene Ontology	GO:0010118	0.0534473	0.298541	Cs3g08500.1|Cs6g10600.1	http://amigo.geneontology.org/amigo/term/GO:0010118
pollen tube guidance	Gene Ontology	GO:0010183	0.0534473	0.298541	orange1.1t02185.1|Cs3g26640.1	http://amigo.geneontology.org/amigo/term/GO:0010183
glucosinolate metabolic process	Gene Ontology	GO:0019760	0.0534473	0.298541	Cs2g17870.1|Cs5g30250.1	http://amigo.geneontology.org/amigo/term/GO:0019760
cellular amino acid metabolic process	Gene Ontology	GO:0006520	0.0563746	0.298541	orange1.1t03016.1|Cs5g28980.1	http://amigo.geneontology.org/amigo/term/GO:0006520
identical protein binding	Gene Ontology	GO:0042802	0.0574466	0.298541	Cs1g15390.1|Cs2g02680.1|Cs5g05850.1|Cs7g32470.1|orange1.1t01026.1	http://amigo.geneontology.org/amigo/term/GO:0042802
intracellular anatomical structure	Gene Ontology	GO:0005622	0.0577174	0.298541	Cs1g15390.1|orange1.1t02167.1|orange1.1t03903.1|Cs6g04450.1	http://amigo.geneontology.org/amigo/term/GO:0005622
mRNA cis splicing, via spliceosome	Gene Ontology	GO:0045292	0.0593567	0.298541	Cs7g32470.1|Cs4g08280.1	http://amigo.geneontology.org/amigo/term/GO:0045292
sodium:proton antiporter activity	Gene Ontology	GO:0015385	0.0593567	0.298541	Cs7g27560.1|Cs2g03630.1	http://amigo.geneontology.org/amigo/term/GO:0015385
potassium ion transmembrane transport	Gene Ontology	GO:0071805	0.0593567	0.298541	Cs7g27560.1|Cs2g14780.1	http://amigo.geneontology.org/amigo/term/GO:0071805
ubiquitin-dependent protein catabolic process	Gene Ontology	GO:0006511	0.0601669	0.298541	Cs2g06115.1|Cs1g19410.1|Cs5g05150.1|Cs7g23910.1|Cs1g08770.1|orange1.1t02197.1|Cs6g04450.1	http://amigo.geneontology.org/amigo/term/GO:0006511
thylakoid	Gene Ontology	GO:0009579	0.0607354	0.298541	Cs8g09020.1|Cs8g19960.1|Cs4g10610.1|Cs6g21000.1|orange1.1t02579.1	http://amigo.geneontology.org/amigo/term/GO:0009579
oxidation-reduction process	Gene Ontology	GO:0055114	0.0620235	0.298541	Cs5g15660.1|Cs5g08640.1|Cs2g17350.1|orange1.1t00114.1|Cs1g26050.1|Cs4g07830.1|Cs2g11200.1|orange1.1t00627.1|Cs8g20310.1|Cs3g27700.1	http://amigo.geneontology.org/amigo/term/GO:0055114
response to brassinosteroid	Gene Ontology	GO:0009741	0.0623919	0.298541	orange1.1t00310.1|Cs2g13200.1	http://amigo.geneontology.org/amigo/term/GO:0009741
phosphatidylinositol binding	Gene Ontology	GO:0035091	0.0654787	0.298541	Cs1g19250.1|orange1.1t04055.1	http://amigo.geneontology.org/amigo/term/GO:0035091
glutathione metabolic process	Gene Ontology	GO:0006749	0.0654787	0.298541	Cs5g15170.1|orange1.1t03206.1	http://amigo.geneontology.org/amigo/term/GO:0006749
nuclear export signal receptor activity	Gene Ontology	GO:0005049	0.0659285	0.298541	Cs1g17470.1	http://amigo.geneontology.org/amigo/term/GO:0005049
protein serine/threonine phosphatase complex	Gene Ontology	GO:0008287	0.0659285	0.298541	Cs4g14980.1	http://amigo.geneontology.org/amigo/term/GO:0008287
thioredoxin-disulfide reductase activity	Gene Ontology	GO:0004791	0.0659285	0.298541	orange1.1t03206.1	http://amigo.geneontology.org/amigo/term/GO:0004791
sesquiterpenoid biosynthetic process	Gene Ontology	GO:0016106	0.0659285	0.298541	Cs5g12880.1	http://amigo.geneontology.org/amigo/term/GO:0016106
regulation of translational initiation	Gene Ontology	GO:0006446	0.0659285	0.298541	orange1.1t03869.1	http://amigo.geneontology.org/amigo/term/GO:0006446
signal sequence binding	Gene Ontology	GO:0005048	0.0659285	0.298541	Cs4g02750.1	http://amigo.geneontology.org/amigo/term/GO:0005048
cytosolic proteasome complex	Gene Ontology	GO:0031597	0.0659285	0.298541	Cs1g08770.1	http://amigo.geneontology.org/amigo/term/GO:0031597
positive regulation of cellular response to heat	Gene Ontology	GO:1900036	0.0659285	0.298541	Cs9g04740.1	http://amigo.geneontology.org/amigo/term/GO:1900036
shikimate metabolic process	Gene Ontology	GO:0019632	0.0659285	0.298541	orange1.1t04410.1	http://amigo.geneontology.org/amigo/term/GO:0019632
UDP-N-acetylglucosamine diphosphorylase activity	Gene Ontology	GO:0003977	0.0659285	0.298541	Cs2g04010.1	http://amigo.geneontology.org/amigo/term/GO:0003977
L-tryptophan:2-oxoglutarate aminotransferase activity	Gene Ontology	GO:0050362	0.0659285	0.298541	Cs1g13870.1	http://amigo.geneontology.org/amigo/term/GO:0050362
response to L-glutamate	Gene Ontology	GO:1902065	0.0659285	0.298541	orange1.1t02185.1	http://amigo.geneontology.org/amigo/term/GO:1902065
cellular carbohydrate metabolic process	Gene Ontology	GO:0044262	0.0659285	0.298541	Cs6g10600.1	http://amigo.geneontology.org/amigo/term/GO:0044262
L-tyrosine:2-oxoglutarate aminotransferase activity	Gene Ontology	GO:0004838	0.0659285	0.298541	Cs1g13870.1	http://amigo.geneontology.org/amigo/term/GO:0004838
tryptophan metabolic process	Gene Ontology	GO:0006568	0.0659285	0.298541	Cs1g13870.1	http://amigo.geneontology.org/amigo/term/GO:0006568
plant organ formation	Gene Ontology	GO:1905393	0.0659285	0.298541	Cs5g28920.1	http://amigo.geneontology.org/amigo/term/GO:1905393
mitochondrial nucleoid	Gene Ontology	GO:0042645	0.0659285	0.298541	Cs3g14830.1	http://amigo.geneontology.org/amigo/term/GO:0042645
microtubule bundle formation	Gene Ontology	GO:0001578	0.0659285	0.298541	orange1.1t00243.1	http://amigo.geneontology.org/amigo/term/GO:0001578
L-lysine transmembrane transporter activity	Gene Ontology	GO:0015189	0.0659285	0.298541	Cs2g13200.1	http://amigo.geneontology.org/amigo/term/GO:0015189
arginine transmembrane transporter activity	Gene Ontology	GO:0015181	0.0659285	0.298541	Cs2g13200.1	http://amigo.geneontology.org/amigo/term/GO:0015181
polynucleotide 5'-hydroxyl-kinase activity	Gene Ontology	GO:0051731	0.0659285	0.298541	Cs8g17120.1	http://amigo.geneontology.org/amigo/term/GO:0051731
regulation of mitochondrion organization	Gene Ontology	GO:0010821	0.0659285	0.298541	Cs3g13760.1	http://amigo.geneontology.org/amigo/term/GO:0010821
nucleoid	Gene Ontology	GO:0009295	0.0659285	0.298541	Cs3g14830.1	http://amigo.geneontology.org/amigo/term/GO:0009295
gamete generation	Gene Ontology	GO:0007276	0.0659285	0.298541	orange1.1t03206.1	http://amigo.geneontology.org/amigo/term/GO:0007276
regulation of timing of transition from vegetative to reproductive phase	Gene Ontology	GO:0048510	0.071801	0.298541	Cs1g20000.1|Cs9g04740.1	http://amigo.geneontology.org/amigo/term/GO:0048510
protein homodimerization activity	Gene Ontology	GO:0042803	0.0724533	0.298541	Cs8g14860.1|Cs2g02680.1|Cs6g12080.1|Cs4g02010.1|orange1.1t01026.1	http://amigo.geneontology.org/amigo/term/GO:0042803
positive regulation of abscisic acid-activated signaling pathway	Gene Ontology	GO:0009789	0.0750334	0.298541	Cs1g19450.1|Cs7g15350.1	http://amigo.geneontology.org/amigo/term/GO:0009789
glycerol catabolic process	Gene Ontology	GO:0019563	0.0764871	0.298541	Cs8g09020.1	http://amigo.geneontology.org/amigo/term/GO:0019563
lytic vacuole	Gene Ontology	GO:0000323	0.0764871	0.298541	Cs4g18790.1	http://amigo.geneontology.org/amigo/term/GO:0000323
carotene biosynthetic process	Gene Ontology	GO:0016120	0.0764871	0.298541	Cs3g11040.1	http://amigo.geneontology.org/amigo/term/GO:0016120
cellular response to molecule of bacterial origin	Gene Ontology	GO:0071219	0.0764871	0.298541	Cs2g02680.1	http://amigo.geneontology.org/amigo/term/GO:0071219
cellular response to chitin	Gene Ontology	GO:0071323	0.0764871	0.298541	Cs2g02680.1	http://amigo.geneontology.org/amigo/term/GO:0071323
COP9 signalosome assembly	Gene Ontology	GO:0010387	0.0764871	0.298541	Cs5g08350.1	http://amigo.geneontology.org/amigo/term/GO:0010387
posttranslational protein targeting to membrane, translocation	Gene Ontology	GO:0031204	0.0764871	0.298541	Cs8g16890.1	http://amigo.geneontology.org/amigo/term/GO:0031204
acyl-[acyl-carrier-protein] hydrolase activity	Gene Ontology	GO:0016297	0.0764871	0.298541	Cs5g27720.1	http://amigo.geneontology.org/amigo/term/GO:0016297
L-glutamate transmembrane transporter activity	Gene Ontology	GO:0005313	0.0764871	0.298541	Cs2g13200.1	http://amigo.geneontology.org/amigo/term/GO:0005313
ubiquitin-like protein conjugating enzyme binding	Gene Ontology	GO:0044390	0.0764871	0.298541	Cs2g06115.1	http://amigo.geneontology.org/amigo/term/GO:0044390
protein methyltransferase activity	Gene Ontology	GO:0008276	0.0764871	0.298541	Cs2g29410.1	http://amigo.geneontology.org/amigo/term/GO:0008276
regulation of stomatal opening	Gene Ontology	GO:1902456	0.0764871	0.298541	Cs4g14980.1	http://amigo.geneontology.org/amigo/term/GO:1902456
methionine metabolic process	Gene Ontology	GO:0006555	0.0764871	0.298541	Cs1g13870.1	http://amigo.geneontology.org/amigo/term/GO:0006555
transmembrane receptor protein kinase activity	Gene Ontology	GO:0019199	0.0764871	0.298541	Cs2g02680.1	http://amigo.geneontology.org/amigo/term/GO:0019199
indole glucosinolate biosynthetic process	Gene Ontology	GO:0009759	0.0764871	0.298541	Cs5g25930.1	http://amigo.geneontology.org/amigo/term/GO:0009759
negative regulation of lateral root development	Gene Ontology	GO:1901332	0.0764871	0.298541	Cs3g16750.1	http://amigo.geneontology.org/amigo/term/GO:1901332
adventitious root development	Gene Ontology	GO:0048830	0.0764871	0.298541	Cs5g25930.1	http://amigo.geneontology.org/amigo/term/GO:0048830
dolichol-linked oligosaccharide biosynthetic process	Gene Ontology	GO:0006488	0.0764871	0.298541	Cs2g04880.1	http://amigo.geneontology.org/amigo/term/GO:0006488
protein localization to plasma membrane	Gene Ontology	GO:0072659	0.0764871	0.298541	Cs2g09260.1	http://amigo.geneontology.org/amigo/term/GO:0072659
'de novo' UMP biosynthetic process	Gene Ontology	GO:0044205	0.0764871	0.298541	orange1.1t04553.1	http://amigo.geneontology.org/amigo/term/GO:0044205
positive regulation of helicase activity	Gene Ontology	GO:0051096	0.0764871	0.298541	Cs3g14830.1	http://amigo.geneontology.org/amigo/term/GO:0051096
urea transmembrane transporter activity	Gene Ontology	GO:0015204	0.0764871	0.298541	Cs8g17900.1	http://amigo.geneontology.org/amigo/term/GO:0015204
kinetochore microtubule	Gene Ontology	GO:0005828	0.0764871	0.298541	orange1.1t00243.1	http://amigo.geneontology.org/amigo/term/GO:0005828
positive regulation of defense response to insect	Gene Ontology	GO:1900367	0.0764871	0.298541	Cs9g01510.1	http://amigo.geneontology.org/amigo/term/GO:1900367
actin monomer binding	Gene Ontology	GO:0003785	0.0764871	0.298541	Cs3g19150.1	http://amigo.geneontology.org/amigo/term/GO:0003785
guanosine-3',5'-bis(diphosphate) 3'-diphosphatase activity	Gene Ontology	GO:0008893	0.0764871	0.298541	Cs6g13750.1	http://amigo.geneontology.org/amigo/term/GO:0008893
extrinsic component of endoplasmic reticulum membrane	Gene Ontology	GO:0042406	0.0764871	0.298541	Cs2g04880.1	http://amigo.geneontology.org/amigo/term/GO:0042406
alanine-glyoxylate transaminase activity	Gene Ontology	GO:0008453	0.0764871	0.298541	Cs6g09640.1	http://amigo.geneontology.org/amigo/term/GO:0008453
regulation of carbohydrate metabolic process	Gene Ontology	GO:0006109	0.0764871	0.298541	Cs1g15390.1	http://amigo.geneontology.org/amigo/term/GO:0006109
plastid envelope	Gene Ontology	GO:0009526	0.0764871	0.298541	Cs3g17230.1	http://amigo.geneontology.org/amigo/term/GO:0009526
nucleoside phosphate metabolic process	Gene Ontology	GO:0006753	0.0764871	0.298541	Cs6g13750.1	http://amigo.geneontology.org/amigo/term/GO:0006753
cytokinin catabolic process	Gene Ontology	GO:0009823	0.0764871	0.298541	orange1.1t00627.1	http://amigo.geneontology.org/amigo/term/GO:0009823
signal transduction	Gene Ontology	GO:0007165	0.0812774	0.298541	orange1.1t05945.1|orange1.1t00310.1|orange1.1t04055.1|Cs5g02590.1|Cs1g19250.1|Cs9g01510.1|Cs5g32150.1|orange1.1t02185.1	http://amigo.geneontology.org/amigo/term/GO:0007165
thylakoid membrane organization	Gene Ontology	GO:0010027	0.0816335	0.298541	Cs4g02750.1|Cs2g11830.1	http://amigo.geneontology.org/amigo/term/GO:0010027
defense response to bacterium	Gene Ontology	GO:0042742	0.0832721	0.298541	Cs2g02680.1|Cs7g02380.1|Cs5g05010.1|Cs1g03200.1|Cs5g25930.1|Cs9g01510.1|orange1.1t02185.1	http://amigo.geneontology.org/amigo/term/GO:0042742
protein serine/threonine/tyrosine kinase activity	Gene Ontology	GO:0004712	0.0849983	0.298541	Cs5g02590.1|Cs7g15350.1	http://amigo.geneontology.org/amigo/term/GO:0004712
response to virus	Gene Ontology	GO:0009615	0.0849983	0.298541	Cs8g16760.1|Cs9g06560.1	http://amigo.geneontology.org/amigo/term/GO:0009615
response to wounding	Gene Ontology	GO:0009611	0.0866669	0.298541	Cs5g06990.1|Cs4g18790.1|Cs2g27510.1|Cs5g28980.1|Cs3g15750.1	http://amigo.geneontology.org/amigo/term/GO:0009611
mitochondrial DNA replication	Gene Ontology	GO:0006264	0.0869267	0.298541	Cs3g14830.1	http://amigo.geneontology.org/amigo/term/GO:0006264
diacylglycerol kinase activity	Gene Ontology	GO:0004143	0.0869267	0.298541	Cs5g11570.1	http://amigo.geneontology.org/amigo/term/GO:0004143
protein kinase C-activating G protein-coupled receptor signaling pathway	Gene Ontology	GO:0007205	0.0869267	0.298541	Cs5g11570.1	http://amigo.geneontology.org/amigo/term/GO:0007205
cytokinin dehydrogenase activity	Gene Ontology	GO:0019139	0.0869267	0.298541	orange1.1t00627.1	http://amigo.geneontology.org/amigo/term/GO:0019139
polysome	Gene Ontology	GO:0005844	0.0869267	0.298541	Cs8g17120.1	http://amigo.geneontology.org/amigo/term/GO:0005844
positive regulation of RNA polymerase II transcription preinitiation complex assembly	Gene Ontology	GO:0045899	0.0869267	0.298541	Cs1g08770.1	http://amigo.geneontology.org/amigo/term/GO:0045899
protein desumoylation	Gene Ontology	GO:0016926	0.0869267	0.298541	Cs3g20390.1	http://amigo.geneontology.org/amigo/term/GO:0016926
branched-chain amino acid biosynthetic process	Gene Ontology	GO:0009082	0.0869267	0.298541	Cs4g10610.1	http://amigo.geneontology.org/amigo/term/GO:0009082
regulation of shoot apical meristem development	Gene Ontology	GO:1902183	0.0869267	0.298541	Cs4g18050.1	http://amigo.geneontology.org/amigo/term/GO:1902183
mechanosensitive ion channel activity	Gene Ontology	GO:0008381	0.0869267	0.298541	Cs7g15730.1	http://amigo.geneontology.org/amigo/term/GO:0008381
positive regulation of DNA-templated transcription, elongation	Gene Ontology	GO:0032786	0.0869267	0.298541	Cs9g06560.1	http://amigo.geneontology.org/amigo/term/GO:0032786
transmembrane receptor protein serine/threonine kinase binding	Gene Ontology	GO:0070696	0.0869267	0.298541	Cs5g25840.1	http://amigo.geneontology.org/amigo/term/GO:0070696
site of double-strand break	Gene Ontology	GO:0035861	0.0869267	0.298541	orange1.1t03206.1	http://amigo.geneontology.org/amigo/term/GO:0035861
cyclin-dependent protein serine/threonine kinase activator activity	Gene Ontology	GO:0061575	0.0869267	0.298541	Cs9g06560.1	http://amigo.geneontology.org/amigo/term/GO:0061575
peptidyl-threonine phosphorylation	Gene Ontology	GO:0018107	0.0869267	0.298541	Cs7g15350.1	http://amigo.geneontology.org/amigo/term/GO:0018107
regulation of phosphoprotein phosphatase activity	Gene Ontology	GO:0043666	0.0869267	0.298541	Cs5g05720.1	http://amigo.geneontology.org/amigo/term/GO:0043666
ARF guanyl-nucleotide exchange factor activity	Gene Ontology	GO:0005086	0.0869267	0.298541	Cs8g16890.1	http://amigo.geneontology.org/amigo/term/GO:0005086
carboxy-lyase activity	Gene Ontology	GO:0016831	0.0869267	0.298541	Cs5g28980.1	http://amigo.geneontology.org/amigo/term/GO:0016831
cellular response to iron ion starvation	Gene Ontology	GO:0010106	0.0869267	0.298541	Cs5g04000.1	http://amigo.geneontology.org/amigo/term/GO:0010106
eukaryotic translation initiation factor 2B complex	Gene Ontology	GO:0005851	0.0869267	0.298541	orange1.1t03869.1	http://amigo.geneontology.org/amigo/term/GO:0005851
regulation of DNA replication	Gene Ontology	GO:0006275	0.0869267	0.298541	Cs1g02740.1	http://amigo.geneontology.org/amigo/term/GO:0006275
anion transport	Gene Ontology	GO:0006820	0.0869267	0.298541	Cs7g15730.1	http://amigo.geneontology.org/amigo/term/GO:0006820
glutathione-disulfide reductase activity	Gene Ontology	GO:0004362	0.0869267	0.298541	orange1.1t03206.1	http://amigo.geneontology.org/amigo/term/GO:0004362
cellular lipid metabolic process	Gene Ontology	GO:0044255	0.0869267	0.298541	Cs6g05380.1	http://amigo.geneontology.org/amigo/term/GO:0044255
translation release factor activity, codon specific	Gene Ontology	GO:0016149	0.0869267	0.298541	orange1.1t01762.1	http://amigo.geneontology.org/amigo/term/GO:0016149
microtubule cytoskeleton organization	Gene Ontology	GO:0000226	0.0884045	0.298541	Cs7g23910.1|orange1.1t00243.1	http://amigo.geneontology.org/amigo/term/GO:0000226
chloroplast thylakoid lumen	Gene Ontology	GO:0009543	0.0884045	0.298541	Cs6g21000.1|orange1.1t02579.1	http://amigo.geneontology.org/amigo/term/GO:0009543
auxin-activated signaling pathway	Gene Ontology	GO:0009734	0.0884045	0.298541	orange1.1t04055.1|Cs7g10860.1	http://amigo.geneontology.org/amigo/term/GO:0009734
endopeptidase activity	Gene Ontology	GO:0004175	0.0918506	0.298541	Cs4g18790.1|orange1.1t03382.1	http://amigo.geneontology.org/amigo/term/GO:0004175
plant ovule development	Gene Ontology	GO:0048481	0.0953354	0.298541	orange1.1t02185.1|orange1.1t04055.1	http://amigo.geneontology.org/amigo/term/GO:0048481
P-body	Gene Ontology	GO:0000932	0.0953354	0.298541	Cs8g14860.1|Cs6g12080.1	http://amigo.geneontology.org/amigo/term/GO:0000932
kinase binding	Gene Ontology	GO:0019900	0.0953354	0.298541	Cs9g01510.1|Cs3g20390.1	http://amigo.geneontology.org/amigo/term/GO:0019900
negative regulation of endopeptidase activity	Gene Ontology	GO:0010951	0.0972486	0.298541	Cs3g24040.1	http://amigo.geneontology.org/amigo/term/GO:0010951
abaxial cell fate specification	Gene Ontology	GO:0010158	0.0972486	0.298541	Cs4g18050.1	http://amigo.geneontology.org/amigo/term/GO:0010158
UDP-N-acetylglucosamine biosynthetic process	Gene Ontology	GO:0006048	0.0972486	0.298541	Cs2g04010.1	http://amigo.geneontology.org/amigo/term/GO:0006048
cellular response to potassium ion starvation	Gene Ontology	GO:0051365	0.0972486	0.298541	Cs5g06910.1	http://amigo.geneontology.org/amigo/term/GO:0051365
cellular response to nitrogen levels	Gene Ontology	GO:0043562	0.0972486	0.298541	Cs6g09640.1	http://amigo.geneontology.org/amigo/term/GO:0043562
nucleoside transmembrane transport	Gene Ontology	GO:1901642	0.0972486	0.298541	Cs2g06990.1	http://amigo.geneontology.org/amigo/term/GO:1901642
vacuolar protein processing	Gene Ontology	GO:0006624	0.0972486	0.298541	Cs4g18790.1	http://amigo.geneontology.org/amigo/term/GO:0006624
endopeptidase Clp complex	Gene Ontology	GO:0009368	0.0972486	0.298541	Cs8g04260.1	http://amigo.geneontology.org/amigo/term/GO:0009368
extracellular ATP signaling	Gene Ontology	GO:0106167	0.0972486	0.298541	Cs9g01510.1	http://amigo.geneontology.org/amigo/term/GO:0106167
cysteine-type endopeptidase inhibitor activity	Gene Ontology	GO:0004869	0.0972486	0.298541	Cs3g24040.1	http://amigo.geneontology.org/amigo/term/GO:0004869
regulation of growth	Gene Ontology	GO:0040008	0.0972486	0.298541	Cs5g33030.1	http://amigo.geneontology.org/amigo/term/GO:0040008
maintenance of floral organ identity	Gene Ontology	GO:0048497	0.0972486	0.298541	orange1.1t02547.1	http://amigo.geneontology.org/amigo/term/GO:0048497
activation of MAPK activity	Gene Ontology	GO:0000187	0.0972486	0.298541	Cs2g27510.1	http://amigo.geneontology.org/amigo/term/GO:0000187
inositol 3-alpha-galactosyltransferase activity	Gene Ontology	GO:0047216	0.0972486	0.298541	Cs3g15460.1	http://amigo.geneontology.org/amigo/term/GO:0047216
'de novo' pyrimidine nucleobase biosynthetic process	Gene Ontology	GO:0006207	0.0972486	0.298541	orange1.1t04553.1	http://amigo.geneontology.org/amigo/term/GO:0006207
nucleotide-sugar biosynthetic process	Gene Ontology	GO:0009226	0.0972486	0.298541	Cs2g04010.1	http://amigo.geneontology.org/amigo/term/GO:0009226
chloroplastic endopeptidase Clp complex	Gene Ontology	GO:0009840	0.0972486	0.298541	Cs8g04260.1	http://amigo.geneontology.org/amigo/term/GO:0009840
response to ionizing radiation	Gene Ontology	GO:0010212	0.0972486	0.298541	orange1.1t03206.1	http://amigo.geneontology.org/amigo/term/GO:0010212
sodium ion import across plasma membrane	Gene Ontology	GO:0098719	0.0972486	0.298541	Cs7g27560.1	http://amigo.geneontology.org/amigo/term/GO:0098719
regulation of stomatal complex development	Gene Ontology	GO:2000038	0.0972486	0.298541	orange1.1t02185.1	http://amigo.geneontology.org/amigo/term/GO:2000038
negative regulation of abscisic acid-activated signaling pathway	Gene Ontology	GO:0009788	0.0988576	0.298541	Cs2g17870.1|Cs4g14980.1	http://amigo.geneontology.org/amigo/term/GO:0009788
mitochondrial inner membrane	Gene Ontology	GO:0005743	0.0988576	0.298541	Cs4g18330.1|Cs4g07830.1	http://amigo.geneontology.org/amigo/term/GO:0005743
defense response to fungus, incompatible interaction	Gene Ontology	GO:0009817	0.0988576	0.298541	Cs2g02680.1|Cs5g10550.1	http://amigo.geneontology.org/amigo/term/GO:0009817
protein disulfide oxidoreductase activity	Gene Ontology	GO:0015035	0.0988576	0.298541	Cs3g02660.1|Cs5g18350.1	http://amigo.geneontology.org/amigo/term/GO:0015035
protein serine/threonine kinase activity	Gene Ontology	GO:0004674	0.099273	0.298541	Cs5g08340.1|orange1.1t00310.1|Cs5g08140.1|Cs2g02680.1|Cs7g15350.1|Cs5g28920.1|Cs8g16760.1	http://amigo.geneontology.org/amigo/term/GO:0004674

## Sheet: Brown-module
#Term	Database	ID	P-Value	Corrected P-Value	Input	Hyperlink
chloroplast	Gene Ontology	GO:0009507	1.75128e-27	2.66545e-24	Cs8g19900.1|Cs2g30990.1|Cs5g19940.1|Cs7g03460.1|Cs8g17370.1|Cs9g03290.1|orange1.1t03464.1|Cs7g27290.1|Cs2g15300.1|Cs4g06480.1|Cs7g17460.1|Cs5g29970.1|Cs7g30630.1|Cs2g22040.1|Cs2g23750.1|Cs1g19000.1|Cs5g09170.1|Cs1g25760.1|Cs8g01700.1|Cs8g07730.1|Cs2g16160.1|orange1.1t04729.1|Cs8g19920.1|Cs4g06860.1|Cs9g03300.1|orange1.1t03277.1|Cs4g14200.1|Cs3g09140.1|Cs2g29110.1|Cs8g05070.1|Cs3g23490.1|Cs6g01980…	http://amigo.geneontology.org/amigo/term/GO:0009507
cytosol	Gene Ontology	GO:0005829	1.57404e-19	1.19784e-16	Cs7g15930.1|Cs8g02550.1|Cs7g17970.1|Cs2g21190.1|Cs8g20610.1|Cs7g27890.1|Cs2g15300.1|Cs2g04120.1|orange1.1t01263.1|Cs9g06540.1|orange1.1t02855.1|Cs6g14220.1|orange1.1t00605.1|Cs8g07730.1|Cs9g18020.1|Cs9g05010.1|Cs8g14530.1|Cs8g19920.1|Cs5g32800.1|Cs7g17230.1|Cs8g15500.1|Cs8g19380.1|Cs7g22240.1|Cs7g04920.1|Cs2g19730.1|Cs6g10780.1|Cs4g06120.1|orange1.1t03554.1|Cs7g27940.1|orange1.1t04496.1|Cs2g12550…	http://amigo.geneontology.org/amigo/term/GO:0005829
protein binding	Gene Ontology	GO:0005515	2.54244e-19	1.28986e-16	Cs2g26075.1|Cs7g03460.1|Cs6g18260.1|Cs5g10770.1|Cs3g23280.1|Cs7g27290.1|Cs4g16120.1|Cs2g15300.1|Cs7g26500.1|Cs6g16000.1|Cs6g16030.1|Cs1g22330.1|Cs2g11240.1|Cs5g29620.1|Cs1g11440.1|Cs2g09630.1|Cs7g19870.1|Cs1g15840.1|orange1.1t01202.1|orange1.1t03148.1|Cs1g13710.1|Cs5g20160.1|Cs3g16230.1|Cs9g07620.1|Cs5g08040.1|Cs4g14590.1|Cs1g01510.1|Cs5g06400.1|Cs5g34230.1|Cs7g04920.1|Cs2g19730.1|Cs1g21830.1|Cs8…	http://amigo.geneontology.org/amigo/term/GO:0005515
plasma membrane	Gene Ontology	GO:0005886	6.44184e-19	2.45112e-16	Cs5g24040.1|Cs2g26075.1|Cs1g22050.1|Cs5g11430.1|Cs4g17690.1|Cs7g12400.1|Cs7g26500.1|Cs4g13100.1|Cs7g04560.1|Cs9g09100.1|Cs9g06540.1|Cs8g01570.1|Cs2g09630.1|Cs7g02570.1|Cs8g01700.1|Cs1g18120.1|Cs1g23330.1|Cs9g05010.1|Cs7g08300.1|Cs8g19920.1|Cs1g13710.1|Cs4g13160.1|Cs2g29110.1|Cs6g17360.1|Cs5g06400.1|Cs1g25640.1|Cs1g25500.1|Cs9g03770.1|Cs7g14530.1|Cs2g27050.1|Cs1g15710.1|Cs3g06040.1|Cs1g19700.1|Cs2…	http://amigo.geneontology.org/amigo/term/GO:0005886
chloroplast stroma	Gene Ontology	GO:0009570	8.87065e-13	2.70022e-10	Cs2g30990.1|Cs5g29380.1|orange1.1t03081.1|Cs7g03460.1|Cs8g17370.1|Cs3g03670.1|Cs2g28220.1|orange1.1t00727.1|Cs5g09330.1|orange1.1t03082.1|Cs1g08020.1|Cs7g30630.1|Cs5g09170.1|Cs1g25760.1|Cs8g01700.1|Cs8g07730.1|Cs5g06900.1|Cs8g19920.1|orange1.1t02570.1|Cs5g08610.1|Cs1g14700.1|Cs2g19730.1|Cs8g15500.1|Cs6g13570.1|Cs4g08130.1|Cs6g22210.1|Cs5g14370.1|orange1.1t00227.1|Cs9g03300.1|orange1.1t01596.1|Cs4…	http://amigo.geneontology.org/amigo/term/GO:0009570
nucleus	Gene Ontology	GO:0005634	2.16647e-09	5.49561e-07	Cs3g23280.1|Cs1g15840.1|Cs5g17560.1|Cs6g16000.1|Cs6g16030.1|Cs9g06540.1|Cs9g07080.1|Cs1g11440.1|Cs6g05090.1|Cs5g20160.1|Cs5g08040.1|Cs4g14590.1|Cs5g06400.1|Cs1g25640.1|Cs3g23510.1|Cs2g12220.1|Cs2g27050.1|orange1.1t01025.1|orange1.1t00524.1|orange1.1t02154.1|Cs9g09180.1|Cs8g14390.1|Cs8g19730.1|orange1.1t05518.1|orange1.1t03667.1|Cs2g06180.1|orange1.1t04029.1|Cs3g23270.1|Cs6g14220.1|Cs2g19070.1|Cs2…	http://amigo.geneontology.org/amigo/term/GO:0005634
chloroplast envelope	Gene Ontology	GO:0009941	3.94627e-08	7.50778e-06	Cs8g19900.1|Cs2g28220.1|Cs8g17450.1|Cs7g31190.1|Cs5g09330.1|Cs6g14600.1|Cs1g20350.1|Cs3g24240.1|Cs3g26760.1|orange1.1t05196.1|Cs7g13480.1|Cs6g18640.1|Cs1g15440.1|Cs8g15500.1|Cs2g30260.1|Cs7g05570.1|Cs6g16200.1|Cs9g03300.1|Cs8g05070.1|orange1.1t03504.1|Cs5g18400.1|orange1.1t05362.1|Cs2g05530.1|Cs5g30590.1|Cs7g27290.1|Cs2g08810.1|Cs3g11850.1|Cs8g19150.1|Cs2g12550.1|Cs8g05030.1|Cs2g10620.1|orange1.1…	http://amigo.geneontology.org/amigo/term/GO:0009941
plastid	Gene Ontology	GO:0009536	2.88107e-07	4.74079e-05	Cs8g19900.1|orange1.1t02003.1|Cs1g15840.1|Cs6g14600.1|Cs6g16900.1|Cs4g17690.1|Cs2g30260.1|Cs5g24940.1|Cs8g19910.1|orange1.1t03743.1|Cs9g06540.1|Cs5g16290.1|Cs3g23960.1|Cs1g16460.1|Cs7g13480.1|Cs2g16160.1|Cs9g03120.1|orange1.1t01202.1|orange1.1t02570.1|Cs5g08610.1|Cs3g16230.1|Cs8g06920.1|orange1.1t04026.1|Cs3g09840.1|Cs8g02550.1|Cs4g04890.1|Cs7g04920.1|Cs3g24240.1|Cs5g18400.1|orange1.1t05508.1|Cs1…	http://amigo.geneontology.org/amigo/term/GO:0009536
transferase activity, transferring glycosyl groups	Gene Ontology	GO:0016757	3.11484e-07	4.74079e-05	Cs6g11510.1|Cs8g04920.1|Cs9g08730.1|Cs1g23710.1|Cs6g21350.1|Cs2g11240.1|Cs2g23750.1|Cs8g10910.1|Cs8g01480.1|orange1.1t00471.1|Cs9g03020.1|Cs3g19220.1|Cs3g25290.1|Cs4g12320.1|Cs7g07430.1|orange1.1t02418.1|Cs7g03170.1|Cs2g12850.1|Cs6g22150.1|orange1.1t01334.1|Cs2g02630.1|Cs5g12710.1|Cs3g18090.1|Cs6g03340.1|Cs6g22020.1|Cs7g08390.1|Cs2g18250.1|Cs4g06850.1|Cs3g09000.1|orange1.1t05518.1|Cs6g15560.1|Cs1…	http://amigo.geneontology.org/amigo/term/GO:0016757
cytoplasm	Gene Ontology	GO:0005737	5.81351e-07	8.04379e-05	Cs7g17970.1|Cs6g16570.1|Cs9g03290.1|Cs5g23050.1|Cs2g15300.1|Cs5g17560.1|orange1.1t02700.1|Cs1g22330.1|Cs2g16960.1|orange1.1t02855.1|Cs5g29620.1|Cs1g11440.1|Cs1g25760.1|Cs8g07730.1|Cs2g17190.1|Cs6g05090.1|Cs8g19920.1|Cs5g32800.1|Cs5g20160.1|Cs3g16230.1|Cs3g11850.1|orange1.1t04912.1|Cs1g25500.1|Cs7g04920.1|Cs1g01530.1|Cs6g10780.1|Cs6g09910.1|orange1.1t03022.1|Cs3g20220.1|orange1.1t03554.1|Cs5g30850…	http://amigo.geneontology.org/amigo/term/GO:0005737
chloroplast thylakoid	Gene Ontology	GO:0009534	8.25337e-07	0.00010468	Cs2g30990.1|Cs7g27290.1|orange1.1t03743.1|Cs8g01700.1|Cs6g15710.1|Cs2g30870.1|orange1.1t02570.1|Cs2g30260.1|Cs7g05570.1|Cs6g16200.1|Cs2g10620.1|orange1.1t03504.1|Cs2g05530.1|Cs7g31190.1|Cs7g11140.1|orange1.1t02154.1|Cs7g31840.1|orange1.1t00450.1|Cs9g17720.1|orange1.1t02054.1|Cs1g06710.1|orange1.1t01332.1|Cs7g19710.1|Cs7g03580.1|orange1.1t00314.1|Cs6g17920.1	http://amigo.geneontology.org/amigo/term/GO:0009534
response to cold	Gene Ontology	GO:0009409	1.93839e-06	0.00021073	Cs2g26075.1|orange1.1t02671.1|Cs2g02090.1|Cs7g27290.1|Cs3g11320.1|Cs3g26760.1|Cs8g19590.1|Cs1g13710.1|Cs7g13310.1|Cs5g08040.1|Cs1g25640.1|Cs9g03300.1|Cs3g23510.1|orange1.1t02119.1|Cs2g22920.1|Cs9g17720.1|Cs3g02590.1|Cs6g10180.1|Cs5g32270.1|Cs8g12680.1|Cs2g30930.1|orange1.1t03798.1|Cs6g19580.1|Cs3g09000.1|Cs4g06430.1|Cs1g22470.1|orange1.1t01933.1|orange1.1t00593.1|Cs5g07550.1|Cs3g23270.1|Cs3g21790…	http://amigo.geneontology.org/amigo/term/GO:0009409
vacuole	Gene Ontology	GO:0005773	3.18679e-06	0.000308789	Cs2g14530.1|Cs5g17830.1|Cs1g15840.1|Cs5g09850.1|Cs1g23570.1|Cs5g05050.1|Cs5g08410.1|Cs4g13100.1|Cs4g02520.1|Cs8g21030.1|Cs8g10910.1|Cs4g06570.1|Cs2g16160.1|Cs8g19920.1|Cs5g32800.1|Cs5g08010.1|Cs3g16230.1|Cs8g06920.1|Cs6g15970.1|Cs3g20890.1|Cs7g22240.1|Cs7g14530.1|Cs2g08400.1|Cs1g17750.1|Cs7g02040.1|Cs2g14523.1|Cs5g32090.1|orange1.1t02782.1|Cs5g18580.1|Cs9g10490.1|orange1.1t02862.1|Cs9g10510.1|Cs1…	http://amigo.geneontology.org/amigo/term/GO:0005773
microtubule-based process	Gene Ontology	GO:0007017	3.2867e-06	0.000308789	Cs2g17190.1|Cs9g03120.1|Cs9g17330.1|Cs8g13790.1|Cs1g21050.1|Cs9g02050.1|orange1.1t00217.1|Cs6g16900.1|Cs6g12600.1|Cs5g04610.1	http://amigo.geneontology.org/amigo/term/GO:0007017
thylakoid	Gene Ontology	GO:0009579	3.51665e-06	0.000308789	Cs7g28620.1|Cs7g31190.1|orange1.1t03743.1|Cs3g26760.1|Cs6g15710.1|orange1.1t01202.1|Cs8g19920.1|Cs9g01720.1|Cs6g13570.1|orange1.1t02402.1|Cs7g05570.1|Cs2g10620.1|orange1.1t03504.1|Cs2g03270.1|Cs7g27290.1|Cs7g11140.1|Cs7g19240.1|Cs7g31840.1|orange1.1t00450.1|Cs9g17720.1|Cs1g06710.1|Cs4g06430.1|orange1.1t01933.1|Cs1g12420.1	http://amigo.geneontology.org/amigo/term/GO:0009579
chloroplast thylakoid membrane	Gene Ontology	GO:0009535	3.65191e-06	0.000308789	Cs2g28220.1|Cs7g31190.1|Cs7g17460.1|orange1.1t03743.1|Cs1g06710.1|Cs7g11140.1|Cs6g15710.1|Cs8g19920.1|Cs7g31290.1|Cs6g13570.1|Cs7g05570.1|Cs6g16200.1|Cs5g14370.1|Cs4g06170.1|Cs2g10620.1|orange1.1t03504.1|Cs5g18400.1|Cs7g27290.1|Cs2g08810.1|Cs5g07840.1|Cs7g31840.1|orange1.1t00450.1|Cs9g17720.1|Cs1g19720.1|orange1.1t02054.1|orange1.1t00569.1|Cs5g32410.1|Cs7g19710.1|Cs7g03580.1|Cs4g12030.1|Cs6g16310…	http://amigo.geneontology.org/amigo/term/GO:0009535
UDP-glycosyltransferase activity	Gene Ontology	GO:0008194	7.51382e-06	0.000601896	Cs6g11510.1|orange1.1t05518.1|Cs3g18090.1|Cs1g20510.1|Cs1g23710.1|orange1.1t00318.1|Cs3g18100.1|Cs6g03340.1|orange1.1t00471.1|orange1.1t02418.1|Cs2g28360.1|Cs6g22150.1	http://amigo.geneontology.org/amigo/term/GO:0008194
transmembrane transporter activity	Gene Ontology	GO:0022857	1.03951e-05	0.000791064	Cs5g32090.1|orange1.1t05886.1|Cs5g05050.1|Cs1g07550.1|Cs7g08300.1|Cs9g15180.1|Cs4g05340.1|Cs2g30260.1|Cs4g16110.1|Cs6g09880.1|Cs3g16650.1|Cs7g08320.1|Cs1g04350.1|Cs3g18400.1|Cs3g12540.1|Cs7g22220.1|Cs1g23690.1|Cs8g10860.1|Cs3g12510.1|Cs7g16230.1|Cs7g09200.1|Cs5g28060.1|Cs2g05530.1|Cs3g12520.1|Cs4g04420.1|Cs1g20460.1|Cs2g28560.1|orange1.1t00291.1|Cs4g12030.1|Cs5g10220.1|Cs7g22890.1	http://amigo.geneontology.org/amigo/term/GO:0022857
quercetin 7-O-glucosyltransferase activity	Gene Ontology	GO:0080044	2.21731e-05	0.00160702	orange1.1t05518.1|Cs9g16650.1|Cs3g18090.1|Cs6g04360.1|Cs3g18100.1|Cs8g19550.1|Cs2g23750.1|Cs7g03170.1|Cs8g04920.1|Cs6g11170.1|Cs2g18250.1	http://amigo.geneontology.org/amigo/term/GO:0080044
ADP binding	Gene Ontology	GO:0043531	2.90435e-05	0.00200928	Cs3g05850.1|Cs4g07730.1|Cs1g19000.1|Cs3g12850.1|Cs9g03290.1|Cs1g17140.1|orange1.1t05222.1|Cs3g12720.1|Cs3g13340.1|Cs1g18380.1|Cs5g21020.1|Cs3g13390.1|Cs5g20360.1|orange1.1t04912.1|Cs3g06020.1|Cs2g18460.1|Cs2g30590.1|Cs1g11020.1|Cs6g01080.1|Cs3g06040.1	http://amigo.geneontology.org/amigo/term/GO:0043531
protein phosphorylation	Gene Ontology	GO:0006468	5.25046e-05	0.00347444	Cs5g32100.1|Cs4g03630.1|Cs8g04910.1|Cs4g08420.1|Cs4g16120.1|Cs2g15300.1|Cs1g19360.1|Cs3g22730.1|Cs7g04560.1|Cs5g06200.1|Cs8g01570.1|Cs2g07150.1|Cs1g18120.1|Cs8g18570.1|Cs8g19590.1|Cs2g15320.1|Cs2g06570.1|Cs2g07190.1|Cs8g10650.1|Cs2g29110.1|Cs6g17360.1|Cs2g01040.1|Cs7g05510.1|Cs9g14090.1|Cs6g09820.1|Cs2g19820.1|Cs5g30890.1|Cs2g14710.1|Cs8g18880.1|Cs5g06120.1|Cs3g26410.1|Cs5g29590.1|Cs7g05990.1|Cs4…	http://amigo.geneontology.org/amigo/term/GO:0006468
cortical microtubule organization	Gene Ontology	GO:0043622	6.91874e-05	0.00438763	Cs6g22020.1|Cs5g34530.1|Cs2g06580.1|Cs3g01110.1|Cs2g01040.1|Cs9g14090.1|Cs7g25780.1|Cs6g12600.1|Cs6g08230.1	http://amigo.geneontology.org/amigo/term/GO:0043622
transcription, DNA-templated	Gene Ontology	GO:0006351	8.11679e-05	0.0049415	orange1.1t01860.1|Cs3g23300.1|Cs4g16240.1|Cs4g05450.1|Cs7g19070.1|orange1.1t04712.1|Cs3g24470.1|Cs1g02310.1|Cs5g23620.1|Cs2g04390.1|Cs5g09850.1|Cs5g10190.1|Cs6g08660.1|Cs8g05160.1|Cs6g15330.1	http://amigo.geneontology.org/amigo/term/GO:0006351
quercetin 3-O-glucosyltransferase activity	Gene Ontology	GO:0080043	8.69909e-05	0.00509232	orange1.1t05518.1|Cs9g16650.1|Cs3g18090.1|Cs6g04360.1|Cs3g18100.1|Cs8g19550.1|Cs2g23750.1|Cs7g03170.1|Cs8g04920.1|Cs6g11170.1|Cs2g18250.1	http://amigo.geneontology.org/amigo/term/GO:0080043
endoplasmic reticulum	Gene Ontology	GO:0005783	9.81928e-05	0.00553516	Cs2g11590.1|orange1.1t01681.1|Cs9g08850.1|Cs5g05050.1|Cs8g19150.1|Cs2g10040.1|Cs1g07680.1|Cs6g14630.1|Cs8g05930.1|Cs2g22040.1|Cs3g10520.1|Cs8g18260.1|Cs4g07280.1|Cs5g25090.1|Cs7g30880.1|Cs2g21600.1|Cs4g18420.1|Cs7g20560.1|Cs7g13310.1|Cs8g06920.1|Cs3g15630.1|Cs2g13890.1|Cs2g19730.1|Cs7g22590.1|Cs2g02190.1|Cs1g17750.1|Cs6g10090.1|Cs3g15590.1|Cs1g19500.1|orange1.1t03554.1|Cs5g14390.1|Cs7g02040.1|Cs5…	http://amigo.geneontology.org/amigo/term/GO:0005783
protein serine/threonine kinase activity	Gene Ontology	GO:0004674	0.000129011	0.00701264	Cs2g26075.1|Cs5g06200.1|Cs9g08850.1|orange1.1t03798.1|Cs2g15300.1|Cs1g19360.1|Cs7g04560.1|Cs2g21150.1|Cs8g01570.1|Cs2g07150.1|Cs8g18570.1|Cs2g07190.1|Cs6g09820.1|Cs2g19820.1|Cs5g30890.1|Cs5g29590.1|Cs4g11670.1|Cs2g08190.1|Cs4g08420.1|Cs2g22420.1|Cs1g07600.1|Cs4g16120.1|Cs7g05510.1|Cs2g27320.1|Cs4g01430.1|Cs6g10180.1|Cs4g11760.1|Cs6g02710.1|Cs7g32490.1|Cs6g02200.1|Cs6g12600.1	http://amigo.geneontology.org/amigo/term/GO:0004674
UDP-glucosyltransferase activity	Gene Ontology	GO:0035251	0.000160591	0.00842826	Cs8g04920.1|Cs6g04360.1|Cs2g23750.1|Cs2g18250.1|orange1.1t01986.1|Cs6g03340.1|orange1.1t00471.1	http://amigo.geneontology.org/amigo/term/GO:0035251
chloroplast organization	Gene Ontology	GO:0009658	0.000198979	0.0100949	Cs5g29380.1|orange1.1t00727.1|Cs6g22020.1|Cs5g32410.1|Cs3g23490.1|Cs6g16200.1|Cs9g18470.1|Cs7g11680.1|Cs5g34440.1|Cs7g10580.1|Cs8g07730.1|Cs6g06540.1|Cs3g22380.1|Cs5g08610.1|Cs5g09330.1|Cs7g13480.1|Cs4g18500.1	http://amigo.geneontology.org/amigo/term/GO:0009658
regulation of transcription, DNA-templated	Gene Ontology	GO:0006355	0.000353728	0.0173669	Cs5g29380.1|Cs2g15630.1|orange1.1t03896.1|Cs2g09440.1|Cs5g02490.1|Cs5g10770.1|Cs3g23280.1|orange1.1t04712.1|Cs7g19070.1|Cs1g09640.1|Cs4g01460.1|Cs1g17530.1|Cs6g16030.1|Cs1g09650.1|Cs3g05470.1|Cs2g15390.1|Cs1g11440.1|Cs6g06330.1|Cs7g03300.1|Cs7g19870.1|Cs2g04690.1|Cs5g04740.1|orange1.1t03463.1|Cs3g12930.1|Cs7g03670.1|Cs5g12280.1|Cs2g11680.1|orange1.1t00727.1|Cs5g20160.1|Cs4g13160.1|Cs8g15510.1|Cs4…	http://amigo.geneontology.org/amigo/term/GO:0006355
brassinosteroid mediated signaling pathway	Gene Ontology	GO:0009742	0.000402265	0.0191327	orange1.1t00727.1|Cs4g02590.1|Cs2g15300.1|Cs3g22730.1|Cs3g24470.1|Cs2g04390.1|Cs5g09850.1|Cs8g19590.1|Cs8g17720.1|Cs5g32220.1	http://amigo.geneontology.org/amigo/term/GO:0009742
vacuolar membrane	Gene Ontology	GO:0005774	0.000453415	0.020912	Cs2g14530.1|Cs1g15840.1|orange1.1t05886.1|Cs3g26760.1|Cs8g18260.1|Cs1g16460.1|Cs8g01480.1|Cs2g16160.1|Cs8g19920.1|orange1.1t01813.1|Cs6g17360.1|Cs7g22240.1|Cs7g14530.1|Cs7g22600.1|Cs2g14523.1|Cs9g01570.1|Cs8g06920.1|Cs1g23440.1|Cs9g18660.1|Cs5g09850.1|Cs7g09200.1|Cs5g32090.1|Cs5g29180.1|Cs2g19350.1|Cs4g04420.1|Cs7g15030.1|Cs2g14526.1|Cs2g24290.1|Cs6g16440.1|Cs2g28820.1|Cs2g24430.1|Cs1g15440.1|Cs4…	http://amigo.geneontology.org/amigo/term/GO:0005774
tubulin complex assembly	Gene Ontology	GO:0007021	0.000467218	0.0209149	orange1.1t00217.1|Cs2g16960.1|Cs7g15930.1|Cs9g02050.1	http://amigo.geneontology.org/amigo/term/GO:0007021
response to abscisic acid	Gene Ontology	GO:0009737	0.000694269	0.0301908	Cs6g11510.1|Cs7g18230.1|Cs7g09950.1|orange1.1t02855.1|Cs5g09690.1|Cs8g19590.1|Cs7g02940.1|Cs5g01480.1|Cs4g01360.1|Cs1g13710.1|Cs7g30880.1|Cs8g07520.1|orange1.1t05781.1|Cs1g25640.1|Cs3g23510.1|Cs4g03750.1|Cs3g17120.1|Cs1g23570.1|Cs3g16650.1|Cs2g16940.1|Cs1g23330.1|Cs5g14390.1|Cs6g20450.1|Cs3g17160.1|Cs6g08660.1|Cs2g06580.1|Cs6g22020.1|Cs2g21150.1|orange1.1t00544.1|Cs6g20220.1|orange1.1t04334.1	http://amigo.geneontology.org/amigo/term/GO:0009737
response to virus	Gene Ontology	GO:0009615	0.000741862	0.0305166	Cs2g04120.1|Cs7g17970.1|Cs3g23510.1|orange1.1t04733.1|Cs8g18260.1|Cs4g07280.1|Cs4g16790.1|Cs9g06550.1	http://amigo.geneontology.org/amigo/term/GO:0009615
lignin biosynthetic process	Gene Ontology	GO:0009809	0.000741862	0.0305166	Cs9g02520.1|Cs2g10040.1|Cs5g24940.1|Cs8g17370.1|Cs5g16290.1|Cs6g03340.1|Cs1g04910.1|orange1.1t00471.1	http://amigo.geneontology.org/amigo/term/GO:0009809
circadian rhythm	Gene Ontology	GO:0007623	0.000810446	0.0324605	Cs6g21820.1|Cs4g18500.1|Cs8g10210.1|Cs3g21790.1|orange1.1t04712.1|Cs8g13790.1|Cs1g25640.1|Cs6g16000.1|Cs1g22470.1|Cs9g10510.1|Cs5g26470.1|orange1.1t03148.1|Cs2g06570.1	http://amigo.geneontology.org/amigo/term/GO:0007623
chloroplast thylakoid lumen	Gene Ontology	GO:0009543	0.000852114	0.0332543	Cs3g27570.1|Cs7g28620.1|Cs7g31840.1|orange1.1t02402.1|Cs7g03580.1|Cs7g11140.1|Cs1g06710.1|Cs6g15710.1	http://amigo.geneontology.org/amigo/term/GO:0009543
chloroplast rRNA processing	Gene Ontology	GO:1901259	0.00102051	0.0369813	orange1.1t00569.1|Cs3g23490.1|orange1.1t00727.1|Cs3g21970.1|Cs6g13570.1	http://amigo.geneontology.org/amigo/term/GO:1901259
glucuronosyltransferase activity	Gene Ontology	GO:0015020	0.00102051	0.0369813	Cs3g18100.1|Cs8g15710.1|Cs6g11170.1|Cs3g18090.1|orange1.1t05518.1	http://amigo.geneontology.org/amigo/term/GO:0015020
GTPase activity	Gene Ontology	GO:0003924	0.00118926	0.0420941	Cs5g08010.1|Cs4g16790.1|orange1.1t01813.1|Cs8g04910.1|Cs9g17330.1|Cs7g22240.1|Cs7g04920.1|Cs7g10580.1|Cs5g11780.1|Cs4g01820.1|Cs5g09330.1|Cs1g21050.1|Cs9g03120.1|Cs6g16900.1|orange1.1t04334.1|Cs9g14780.1|orange1.1t00314.1|Cs1g23330.1	http://amigo.geneontology.org/amigo/term/GO:0003924
negative regulation of gibberellic acid mediated signaling pathway	Gene Ontology	GO:0009938	0.00129494	0.0447931	Cs2g16940.1|Cs5g20160.1|Cs6g14220.1|Cs4g18500.1|Cs1g09660.1	http://amigo.geneontology.org/amigo/term/GO:0009938
lipid catabolic process	Gene Ontology	GO:0016042	0.00144252	0.0486368	Cs4g13460.1|Cs1g01510.1|Cs9g03770.1|Cs5g18580.1	http://amigo.geneontology.org/amigo/term/GO:0016042
response to gibberellin	Gene Ontology	GO:0009739	0.00146997	0.0486368	Cs5g10420.1|Cs4g18500.1|Cs8g04910.1|orange1.1t00272.1|Cs2g16940.1|Cs1g09660.1|Cs5g14390.1|Cs5g04980.1|Cs7g19870.1|Cs6g20220.1	http://amigo.geneontology.org/amigo/term/GO:0009739
Golgi apparatus	Gene Ontology	GO:0005794	0.0015519	0.0498641	Cs8g15710.1|orange1.1t02003.1|Cs8g17370.1|Cs9g06290.1|orange1.1t05886.1|Cs9g08730.1|Cs8g01480.1|Cs7g31190.1|Cs1g07680.1|Cs6g14630.1|Cs6g21350.1|Cs2g11240.1|Cs4g02520.1|Cs1g25760.1|orange1.1t04711.1|Cs4g19400.1|Cs5g25090.1|orange1.1t03463.1|Cs9g03020.1|orange1.1t01813.1|Cs3g23300.1|Cs8g06920.1|Cs6g15970.1|Cs3g25290.1|Cs4g12320.1|Cs8g17860.1|Cs2g13890.1|Cs7g04920.1|Cs9g03300.1|Cs7g14530.1|Cs8g18260…	http://amigo.geneontology.org/amigo/term/GO:0005794
flower development	Gene Ontology	GO:0009908	0.00159609	0.0498641	Cs1g22470.1|orange1.1t05781.1|Cs6g16030.1|Cs3g21790.1|Cs2g09440.1|orange1.1t00272.1|Cs7g30630.1|Cs5g30530.1|orange1.1t03463.1|Cs7g13740.1|Cs2g23550.1|Cs5g14540.1	http://amigo.geneontology.org/amigo/term/GO:0009908
methyl indole-3-acetate esterase activity	Gene Ontology	GO:0080030	0.00160535	0.0498641	orange1.1t05409.1|Cs5g33940.1|Cs5g33920.1|Cs8g05670.1|Cs8g05570.1|orange1.1t04182.1|Cs6g20190.1	http://amigo.geneontology.org/amigo/term/GO:0080030
NAD binding	Gene Ontology	GO:0051287	0.0016706	0.050853	Cs4g06430.1|orange1.1t04496.1|orange1.1t04497.1|orange1.1t00271.1|Cs3g10840.1|Cs2g01700.1|orange1.1t00112.1|Cs3g04530.1|Cs4g15270.1	http://amigo.geneontology.org/amigo/term/GO:0051287
zinc ion binding	Gene Ontology	GO:0008270	0.00181202	0.0540762	Cs8g19900.1|Cs1g23230.1|Cs5g26470.1|Cs1g15840.1|Cs2g21190.1|Cs3g17050.1|Cs6g20590.1|Cs7g07460.1|Cs4g01170.1|Cs9g02065.1|Cs4g01880.1|Cs4g18500.1|Cs3g01820.1|Cs8g01100.1|Cs3g27890.1|Cs7g27890.1|Cs8g17860.1|Cs8g06530.1|Cs8g10210.1|Cs9g15710.1|Cs8g06520.1|orange1.1t01071.1|Cs2g05530.1|Cs3g17970.1|orange1.1t04337.1|Cs7g21560.1|Cs7g21550.1|orange1.1t00112.1|Cs1g04910.1|orange1.1t01354.1|Cs7g21500.1|Cs5…	http://amigo.geneontology.org/amigo/term/GO:0008270
microtubule cytoskeleton	Gene Ontology	GO:0015630	0.00195493	0.0572192	Cs7g15930.1|Cs2g06580.1|Cs6g16900.1|Cs7g25780.1	http://amigo.geneontology.org/amigo/term/GO:0015630
auxin metabolic process	Gene Ontology	GO:0009850	0.00200167	0.0574819	Cs9g02880.1|Cs8g15880.1|Cs3g05470.1|Cs5g06400.1|Cs2g27050.1	http://amigo.geneontology.org/amigo/term/GO:0009850
protein folding	Gene Ontology	GO:0006457	0.00266106	0.0750024	Cs7g15930.1|Cs7g11140.1|orange1.1t01933.1|Cs5g23160.1|Cs9g03300.1|Cs2g19730.1|Cs3g10520.1|Cs9g02050.1|Cs8g18260.1|orange1.1t00217.1|Cs2g02250.1|Cs7g13640.1|Cs3g26740.1	http://amigo.geneontology.org/amigo/term/GO:0006457
DNA binding	Gene Ontology	GO:0003677	0.00283186	0.0783653	Cs2g26075.1|Cs1g23230.1|Cs5g10770.1|orange1.1t04712.1|Cs6g16000.1|Cs3g05470.1|Cs1g01320.1|Cs1g17780.1|Cs8g05160.1|Cs7g03670.1|Cs2g11680.1|Cs3g03280.1|Cs6g16200.1|Cs5g30530.1|Cs5g32720.1|Cs1g01050.1|Cs4g01360.1|Cs1g24200.1|Cs3g17870.1|orange1.1t04303.1|orange1.1t03798.1|Cs7g02230.1|Cs2g12480.1|orange1.1t01860.1|Cs8g13590.1|Cs1g26780.1|Cs3g24470.1|Cs1g02310.1|Cs6g21240.1|Cs9g01380.1|Cs4g16240.1|Cs5…	http://amigo.geneontology.org/amigo/term/GO:0003677
protein autophosphorylation	Gene Ontology	GO:0046777	0.00302371	0.0821679	Cs2g26075.1|Cs2g07190.1|Cs4g10580.1|Cs1g05950.1|Cs1g19360.1|Cs3g22730.1|Cs7g05510.1|Cs9g10510.1|Cs2g21150.1|Cs8g01570.1|Cs1g07600.1|orange1.1t03798.1|Cs6g02200.1|Cs2g09870.1|Cs8g17720.1|orange1.1t01652.1	http://amigo.geneontology.org/amigo/term/GO:0046777
cellulose biosynthetic process	Gene Ontology	GO:0030244	0.00307725	0.0821679	Cs8g06920.1|Cs9g08730.1|Cs3g01110.1|Cs3g09490.1|Cs5g25090.1|Cs5g04310.1|Cs3g09000.1	http://amigo.geneontology.org/amigo/term/GO:0030244
indolebutyric acid metabolic process	Gene Ontology	GO:0080024	0.00321005	0.0828085	Cs2g23750.1|Cs2g02410.1|Cs2g18250.1	http://amigo.geneontology.org/amigo/term/GO:0080024
mannose metabolic process	Gene Ontology	GO:0006013	0.00321005	0.0828085	Cs2g14523.1|Cs2g14526.1|Cs2g14530.1	http://amigo.geneontology.org/amigo/term/GO:0006013
DNA-binding transcription factor activity	Gene Ontology	GO:0003700	0.00362262	0.0903874	Cs3g23280.1|Cs6g18260.1|Cs5g10770.1|Cs6g16000.1|Cs6g16030.1|Cs7g19870.1|Cs7g03670.1|orange1.1t03148.1|Cs4g13160.1|Cs5g08040.1|Cs4g14590.1|Cs2g09750.1|Cs2g15390.1|Cs5g34230.1|orange1.1t00250.1|Cs7g22920.1|Cs4g06570.1|Cs9g18590.1|Cs1g24200.1|Cs4g01460.1|Cs1g09610.1|Cs3g23270.1|Cs3g22260.1|Cs3g17870.1|Cs3g14940.1|Cs5g26470.1|Cs1g09660.1|Cs1g17530.1|Cs3g05470.1|Cs1g01320.1|Cs1g17780.1|Cs7g02940.1|Cs5…	http://amigo.geneontology.org/amigo/term/GO:0003700
calmodulin binding	Gene Ontology	GO:0005516	0.00375002	0.0920568	Cs3g14940.1|Cs5g24610.1|Cs2g22420.1|Cs4g10580.1|Cs7g02570.1|Cs4g01430.1|Cs4g11760.1|Cs1g06320.1|Cs7g15030.1|Cs4g11670.1|orange1.1t02119.1|Cs8g01570.1|Cs2g07150.1|Cs1g05950.1|Cs1g18620.1|Cs3g12930.1	http://amigo.geneontology.org/amigo/term/GO:0005516
transmembrane transport	Gene Ontology	GO:0055085	0.00385814	0.0932078	Cs5g32090.1|orange1.1t05886.1|Cs4g17690.1|Cs5g29620.1|Cs5g04280.1|Cs1g07550.1|Cs9g15180.1|Cs1g13710.1|Cs1g01510.1|Cs2g30260.1|Cs4g16110.1|Cs5g05050.1|Cs3g18400.1|Cs3g12540.1|orange1.1t02831.1|Cs9g18660.1|Cs8g10860.1|Cs3g12510.1|Cs7g16230.1|Cs7g09200.1|Cs6g09880.1|Cs2g04370.1|Cs3g12520.1|Cs1g23690.1|Cs1g20460.1|Cs1g15440.1|Cs4g12030.1|Cs5g28060.1|Cs8g03980.1	http://amigo.geneontology.org/amigo/term/GO:0055085
response to wounding	Gene Ontology	GO:0009611	0.00397296	0.0944821	Cs4g06430.1|Cs2g26075.1|Cs1g06910.1|Cs4g20330.1|Cs3g11790.1|Cs4g18090.1|Cs7g10360.1|Cs5g23050.1|Cs9g07620.1|Cs5g30760.1|Cs5g17560.1|Cs8g15880.1|orange1.1t05560.1|Cs1g07600.1|orange1.1t03798.1|Cs4g07280.1|Cs5g30185.1|orange1.1t03240.1	http://amigo.geneontology.org/amigo/term/GO:0009611
chromatin DNA binding	Gene Ontology	GO:0031490	0.00419841	0.0977419	orange1.1t03195.1|Cs7g13740.1|Cs1g11440.1|Cs5g08040.1|Cs1g11420.1	http://amigo.geneontology.org/amigo/term/GO:0031490
protein kinase activity	Gene Ontology	GO:0004672	0.00423848	0.0977419	Cs5g06200.1|Cs4g03630.1|Cs3g26410.1|Cs1g19360.1|Cs2g21150.1|Cs8g01570.1|Cs1g18120.1|Cs8g18570.1|Cs8g19590.1|Cs2g06570.1|Cs8g10650.1|Cs2g29110.1|Cs6g17360.1|Cs7g05510.1|Cs6g09820.1|Cs5g30890.1|Cs2g09870.1|orange1.1t01652.1|Cs7g27930.1|Cs8g16140.1|Cs6g10180.1|Cs6g19580.1|Cs5g02650.1|Cs2g27320.1|Cs4g01330.1|Cs4g08420.1|Cs3g23200.1|Cs9g18620.1|Cs7g32490.1|Cs1g08740.1|Cs5g06120.1|Cs6g12600.1|Cs8g17720…	http://amigo.geneontology.org/amigo/term/GO:0004672
response to salt stress	Gene Ontology	GO:0009651	0.00442461	0.100114	Cs6g11510.1|Cs7g18230.1|orange1.1t02671.1|Cs2g26075.1|orange1.1t00727.1|Cs1g09660.1|Cs5g14390.1|Cs7g02940.1|Cs8g19590.1|Cs9g02520.1|Cs1g25640.1|Cs8g05070.1|orange1.1t05508.1|Cs2g08400.1|Cs2g16940.1|orange1.1t02119.1|Cs3g02590.1|Cs6g10180.1|Cs2g30930.1|orange1.1t03798.1|Cs9g04990.1|Cs6g08660.1|Cs2g06580.1|Cs9g14780.1|Cs7g19840.1|Cs6g20220.1	http://amigo.geneontology.org/amigo/term/GO:0009651
anchored component of plasma membrane	Gene Ontology	GO:0046658	0.00454849	0.100114	Cs4g18090.1|Cs2g19350.1|orange1.1t02782.1|Cs4g08750.1|Cs7g16520.1|Cs4g04890.1|Cs3g19010.1|orange1.1t00255.1|orange1.1t04049.1|Cs6g13810.1|Cs7g27930.1|orange1.1t05508.1|Cs5g02050.1|Cs2g20640.1|Cs8g01670.1	http://amigo.geneontology.org/amigo/term/GO:0046658
plastid large ribosomal subunit	Gene Ontology	GO:0000311	0.00467025	0.100114	Cs8g15500.1|Cs2g12550.1|Cs8g19920.1	http://amigo.geneontology.org/amigo/term/GO:0000311
response to toxic substance	Gene Ontology	GO:0009636	0.00467025	0.100114	orange1.1t00471.1|Cs1g07550.1|Cs6g03340.1	http://amigo.geneontology.org/amigo/term/GO:0009636
positive regulation of chlorophyll biosynthetic process	Gene Ontology	GO:1902326	0.00467025	0.100114	orange1.1t00727.1|Cs5g07840.1|Cs4g18500.1	http://amigo.geneontology.org/amigo/term/GO:1902326
response to glucose	Gene Ontology	GO:0009749	0.00540817	0.114323	orange1.1t05886.1|Cs7g09950.1|Cs7g26810.1|Cs4g04550.1|Cs6g10780.1|orange1.1t04334.1|Cs1g23330.1	http://amigo.geneontology.org/amigo/term/GO:0009749
response to salicylic acid	Gene Ontology	GO:0009751	0.00553442	0.115389	Cs1g23230.1|orange1.1t02119.1|Cs2g05460.1|Cs1g13710.1|Cs8g19380.1|orange1.1t04733.1|Cs1g11440.1|Cs6g06330.1|Cs4g07280.1|Cs1g11420.1|Cs4g13570.1	http://amigo.geneontology.org/amigo/term/GO:0009751
identical protein binding	Gene Ontology	GO:0042802	0.00591496	0.121656	Cs7g18660.1|Cs5g14390.1|Cs5g07840.1|Cs2g10790.1|Cs6g17360.1|Cs5g07550.1|Cs3g22730.1|Cs3g17050.1|Cs1g15440.1|Cs9g10510.1|Cs3g17120.1|Cs9g05150.1|orange1.1t03022.1|Cs8g04880.1|orange1.1t01652.1|Cs8g09700.1	http://amigo.geneontology.org/amigo/term/GO:0042802
production of ta-siRNAs involved in RNA interference	Gene Ontology	GO:0010267	0.00643881	0.127918	Cs2g06150.1|Cs3g17120.1|Cs3g23300.1|Cs1g19500.1	http://amigo.geneontology.org/amigo/term/GO:0010267
response to fructose	Gene Ontology	GO:0009750	0.00643881	0.127918	Cs1g15840.1|Cs1g23330.1|orange1.1t04334.1|Cs6g10780.1	http://amigo.geneontology.org/amigo/term/GO:0009750
phospholipase A2 activity	Gene Ontology	GO:0004623	0.00647155	0.127918	Cs4g13460.1|Cs2g02360.1|Cs5g18580.1	http://amigo.geneontology.org/amigo/term/GO:0004623
phospholipid binding	Gene Ontology	GO:0005543	0.00670323	0.130799	Cs2g20370.1|orange1.1t02671.1|Cs2g09800.1|Cs5g18580.1|Cs4g13460.1	http://amigo.geneontology.org/amigo/term/GO:0005543
Golgi medial cisterna	Gene Ontology	GO:0005797	0.00732841	0.13824	orange1.1t04275.1|orange1.1t01334.1|Cs7g07430.1|Cs1g23690.1|Cs1g21940.1|Cs8g01480.1|Cs7g22600.1	http://amigo.geneontology.org/amigo/term/GO:0005797
cell wall	Gene Ontology	GO:0005618	0.00733036	0.13824	Cs7g18230.1|orange1.1t02003.1|Cs5g11430.1|Cs5g05050.1|Cs8g17370.1|Cs1g21970.1|Cs8g18260.1|Cs1g21050.1|Cs2g16160.1|Cs5g32800.1|Cs9g03120.1|Cs2g19730.1|Cs3g20890.1|Cs9g09840.1|Cs8g10955.1|Cs3g16470.1|Cs8g11800.1|Cs7g01980.1|Cs4g08750.1|Cs9g19220.1|Cs5g29180.1|Cs1g15440.1|orange1.1t05560.1|Cs6g17430.1|Cs7g19840.1	http://amigo.geneontology.org/amigo/term/GO:0005618
plastoglobule	Gene Ontology	GO:0010287	0.00735706	0.13824	Cs3g11690.1|Cs2g10620.1|Cs7g31190.1|orange1.1t00450.1|orange1.1t03504.1|orange1.1t00605.1|Cs6g09470.1|Cs7g27290.1	http://amigo.geneontology.org/amigo/term/GO:0010287
mannan synthase activity	Gene Ontology	GO:0051753	0.0077299	0.141209	Cs9g08730.1|Cs5g25090.1|orange1.1t01334.1|Cs6g15560.1|Cs3g09000.1	http://amigo.geneontology.org/amigo/term/GO:0051753
plasmodesma	Gene Ontology	GO:0009506	0.00776064	0.141209	orange1.1t02003.1|Cs8g17370.1|orange1.1t01873.1|Cs4g04890.1|Cs5g05050.1|Cs5g24940.1|Cs4g13100.1|Cs4g02520.1|Cs5g17830.1|Cs3g21470.1|Cs8g08190.1|orange1.1t00217.1|Cs8g19590.1|Cs8g19920.1|Cs5g32800.1|Cs9g03120.1|Cs8g06920.1|Cs6g17360.1|Cs1g18620.1|Cs7g03830.1|Cs8g17860.1|Cs7g22240.1|Cs7g04920.1|Cs2g09870.1|Cs2g09620.1|Cs8g01670.1|orange1.1t01813.1|Cs7g02040.1|orange1.1t02343.1|Cs8g10955.1|Cs5g05880…	http://amigo.geneontology.org/amigo/term/GO:0009506
regulation of leaf morphogenesis	Gene Ontology	GO:1901371	0.00779338	0.141209	Cs1g22330.1|Cs9g10510.1|Cs5g30760.1|Cs9g07620.1	http://amigo.geneontology.org/amigo/term/GO:1901371
protein serine/threonine phosphatase activity	Gene Ontology	GO:0004722	0.00801608	0.143535	Cs1g07630.1|Cs9g10150.1|orange1.1t02237.1|orange1.1t00830.1|Cs5g02310.1|Cs2g12910.1|Cs8g02270.1|Cs9g06410.1|Cs9g18020.1|Cs5g32220.1	http://amigo.geneontology.org/amigo/term/GO:0004722
kinase activity	Gene Ontology	GO:0016301	0.00836378	0.145975	Cs5g32100.1|Cs3g22730.1|Cs7g04560.1|Cs2g15320.1|Cs2g06570.1|Cs4g01330.1|Cs6g17360.1|Cs7g05510.1|Cs9g10510.1|Cs2g09870.1|Cs8g18880.1|Cs5g29590.1|Cs6g10180.1|Cs7g10000.1|Cs6g19580.1|Cs5g02650.1|Cs2g27320.1|Cs6g22020.1|Cs4g08420.1|Cs3g23200.1|Cs6g02710.1|Cs9g18620.1|Cs3g09490.1|orange1.1t01652.1|Cs1g08740.1|Cs8g17720.1	http://amigo.geneontology.org/amigo/term/GO:0016301
photosynthetic acclimation	Gene Ontology	GO:0009643	0.00863191	0.145975	Cs2g05530.1|Cs3g03670.1|orange1.1t05886.1	http://amigo.geneontology.org/amigo/term/GO:0009643
amylopectin maltohydrolase activity	Gene Ontology	GO:0102229	0.00863191	0.145975	Cs2g22040.1|Cs2g09750.1|Cs5g07550.1	http://amigo.geneontology.org/amigo/term/GO:0102229
cellular response to hydrogen peroxide	Gene Ontology	GO:0070301	0.00863191	0.145975	Cs2g23750.1|Cs2g18250.1|Cs7g28340.1	http://amigo.geneontology.org/amigo/term/GO:0070301
stomatal complex patterning	Gene Ontology	GO:0010375	0.00863191	0.145975	Cs9g07440.1|Cs7g25780.1|Cs8g05160.1	http://amigo.geneontology.org/amigo/term/GO:0010375
carbohydrate transmembrane transporter activity	Gene Ontology	GO:0015144	0.00886203	0.14822	Cs3g12520.1|Cs5g32090.1|Cs3g12540.1|Cs4g12030.1|Cs3g12510.1|Cs4g16110.1|Cs9g15180.1	http://amigo.geneontology.org/amigo/term/GO:0015144
GTP binding	Gene Ontology	GO:0005525	0.00906951	0.150041	Cs4g16790.1|Cs9g01570.1|Cs9g17330.1|Cs7g04920.1|Cs7g10580.1|Cs5g11780.1|Cs4g01820.1|Cs5g09330.1|Cs6g16900.1|orange1.1t04334.1|Cs6g12740.1|Cs1g23330.1	http://amigo.geneontology.org/amigo/term/GO:0005525
potassium:proton antiporter activity	Gene Ontology	GO:0015386	0.00932243	0.150944	Cs8g05070.1|Cs9g05010.1|Cs4g18620.1|orange1.1t01073.1	http://amigo.geneontology.org/amigo/term/GO:0015386
photosynthesis	Gene Ontology	GO:0015979	0.00971138	0.155586	Cs7g28620.1|orange1.1t05886.1|Cs6g16200.1|Cs7g30630.1|orange1.1t03504.1|Cs6g10780.1|Cs7g14470.1	http://amigo.geneontology.org/amigo/term/GO:0015979
