# Supplementary material for: Genomic and transcriptomic analyses of Citrus sinensis varieties provide insights into Valencia orange fruit mastication trait formation
Source: Hortic Res. 2021 Oct 1;8:218. doi: 10.1038/s41438-021-00653-5 (PMC8484299; doi:10.1038/s41438-021-00653-5)
Supplement: Supplementary file 14 — Table S6. The results of KEGG term enrichment analysis [file 41438_2021_653_MOESM14_ESM.xlsx]

## Sheet: Selected in VO (144)
Supplementary Table 6. The results of KEGG terms enrichment analysis.
Selected genes in VO (144)
#Term	ID	P-Value	Corrected P-Value	Input	Hyperlink
Phenylpropanoid biosynthesis	cit00940	0.020987	0.173324	orange1.1t05218.1|Cs5g24980.1|Cs5g19020.1|Cs1g22450.1	http://www.genome.jp/kegg-bin/show_pathway?cit00940/cit:107177175%09red/cit:102617232%09red/cit:102626202%09red
alpha-Linolenic acid metabolism	cit00592	0.0315135	0.173324	Cs5g19720.1|Cs5g17900.1	http://www.genome.jp/kegg-bin/show_pathway?cit00592/cit:102613959%09red/cit:102622863%09red
Phenylalanine metabolism	cit00360	0.223591	0.576296	Cs1g22450.1	http://www.genome.jp/kegg-bin/show_pathway?cit00360/cit:102617232%09red
Stilbenoid, diarylheptanoid and gingerol biosynthesis	cit00945	0.243013	0.576296	Cs1g22450.1	http://www.genome.jp/kegg-bin/show_pathway?cit00945/cit:102617232%09red
Flavonoid biosynthesis	cit00941	0.261953	0.576296	Cs1g22450.1	http://www.genome.jp/kegg-bin/show_pathway?cit00941/cit:102617232%09red
Phagosome	cit04145	0.322897	0.591979	Cs2g27860.1	http://www.genome.jp/kegg-bin/show_pathway?cit04145/cit:102607408%09red
Pyrimidine metabolism	cit00240	0.433084	0.611166	Cs7g22080.1	http://www.genome.jp/kegg-bin/show_pathway?cit00240/cit:102612998%09red
Ubiquitin mediated proteolysis	cit04120	0.444484	0.611166	Cs2g12230.1	http://www.genome.jp/kegg-bin/show_pathway?cit04120/cit:102608186%09red
Biosynthesis of secondary metabolites	cit01110	0.512124	0.625929	Cs5g24980.1|Cs5g19720.1|orange1.1t05218.1|Cs5g17900.1|Cs1g22450.1|Cs5g19020.1	http://www.genome.jp/kegg-bin/show_pathway?cit01110/cit:107177175%09red/cit:102617232%09red/cit:102613959%09red/cit:102626202%09red/cit:102622863%09red
Plant-pathogen interaction	cit04626	0.590543	0.649597	orange1.1t01527.1	http://www.genome.jp/kegg-bin/show_pathway?cit04626/cit:102615377%09red
Metabolic pathways	cit01100	0.932947	0.932947	Cs7g22080.1|Cs5g17900.1|orange1.1t05218.1|Cs1g22450.1|Cs5g24980.1|Cs5g19020.1	http://www.genome.jp/kegg-bin/show_pathway?cit01100/cit:107177175%09red/cit:102612998%09red/cit:102617232%09red/cit:102626202%09red/cit:102622863%09red

## Sheet: Selected in CO (141)
Selected genes in CO (141)
#Term	ID	P-Value	Corrected P-Value	Input	Hyperlink
Biotin metabolism	cit00780	0.128302	0.516705	orange1.1t05647.1	http://www.genome.jp/kegg-bin/show_pathway?cit00780/cit:102612906%09red
Fatty acid biosynthesis	cit00061	0.204624	0.516705	orange1.1t05647.1	http://www.genome.jp/kegg-bin/show_pathway?cit00061/cit:102612906%09red
Glycerolipid metabolism	cit00561	0.243735	0.516705	orange1.1t02672.1	http://www.genome.jp/kegg-bin/show_pathway?cit00561/cit:102616178%09red
Fatty acid metabolism	cit01212	0.287505	0.516705	orange1.1t05647.1	http://www.genome.jp/kegg-bin/show_pathway?cit01212/cit:102612906%09red
Ribosome biogenesis in eukaryotes	cit03008	0.30046	0.516705	Cs1g06970.1	http://www.genome.jp/kegg-bin/show_pathway?cit03008/cit:102617598%09red
Glycerophospholipid metabolism	cit00564	0.310023	0.516705	orange1.1t05458.1	http://www.genome.jp/kegg-bin/show_pathway?cit00564/cit:102630340%09red
Ubiquitin mediated proteolysis	cit04120	0.41245	0.589215	Cs1g07320.1	http://www.genome.jp/kegg-bin/show_pathway?cit04120/cit:107175904%09red
Starch and sucrose metabolism	cit00500	0.663438	0.829297	orange1.1t05641.1	http://www.genome.jp/kegg-bin/show_pathway?cit00500/cit:102577993%09red
Metabolic pathways	cit01100	0.980225	0.994913	orange1.1t05647.1|orange1.1t02672.1|orange1.1t05458.1|orange1.1t05641.1	http://www.genome.jp/kegg-bin/show_pathway?cit01100/cit:102577993%09red/cit:102612906%09red/cit:102616178%09red/cit:102630340%09red
Biosynthesis of secondary metabolites	cit01110	0.994913	0.994913	orange1.1t05458.1	http://www.genome.jp/kegg-bin/show_pathway?cit01110/cit:102630340%09red

## Sheet: DEGs in peel (544)
DEGs in peel (544) between CO and VO
#Term	Database	ID	Input number	Background number	P-Value	Corrected P-Value	Input	Hyperlink
Photosynthesis	KEGG PATHWAY	cit00195	8	76	0.00020173	0.0066834	Cs2g03080.1|Cs3g26730.1|Cs3g03670.1|Cs5g31180.1|Cs1g15170.1|Cs2g09520.1|Cs7g09900.1|Cs9g06660.1	http://www.genome.jp/kegg-bin/show_pathway?cit00195/cit:102629991%09red/cit:102630675%09red/cit:102578062%09red/cit:102616527%09red/cit:102577962%09red/cit:102623297%09red/cit:102609071%09red/cit:102622651%09red
Carbon fixation in photosynthetic organisms	KEGG PATHWAY	cit00710	7	58	0.00023451	0.0066834	Cs3g27520.1|Cs3g08480.1|Cs6g07430.1|Cs7g24920.1|Cs7g31640.1|Cs8g03230.1|Cs2g14940.1	http://www.genome.jp/kegg-bin/show_pathway?cit00710/cit:102607267%09red/cit:102622394%09red/cit:102621511%09red/cit:102626680%09red/cit:102614495%09red/cit:102628345%09red/cit:102612734%09red
Tropane, piperidine and pyridine alkaloid biosynthesis	KEGG PATHWAY	cit00960	5	38	0.00130451	0.0247856	orange1.1t03042.1|Cs2g23870.1|Cs8g19105.1|orange1.1t03034.1|Cs9g06700.1	http://www.genome.jp/kegg-bin/show_pathway?cit00960/cit:102615202%09red/cit:102612645%09red/cit:102623979%09red/cit:102612722%09red/cit:102609239%09red
Plant hormone signal transduction	KEGG PATHWAY	cit04075	12	222	0.00188706	0.0268907	orange1.1t04220.1|Cs5g02310.1|Cs9g05280.1|Cs8g08010.1|Cs5g04810.1|Cs6g07990.1|Cs7g19070.1|Cs9g09120.1|Cs5g32880.1|Cs9g18020.1|orange1.1t00825.1|orange1.1t04221.1	http://www.genome.jp/kegg-bin/show_pathway?cit04075/cit:102630281%09red/cit:102621444%09red/cit:102607265%09red/cit:102613791%09red/cit:102611972%09red/cit:102617764%09red/cit:102628768%09red/cit:102613332%09red/cit:102616398%09red/cit:102624177%09red/cit:102619221%09red/cit:102625019%09red
Cutin, suberine and wax biosynthesis	KEGG PATHWAY	cit00073	4	28	0.00306799	0.0349751	Cs1g02750.1|Cs6g12890.1|Cs1g02760.1|Cs6g05260.1	http://www.genome.jp/kegg-bin/show_pathway?cit00073/cit:102610308%09red/cit:102609996%09red/cit:102627670%09red/cit:102610181%09red
Biosynthesis of secondary metabolites	KEGG PATHWAY	cit01110	34	1129	0.00935621	0.085278	orange1.1t02045.1|Cs3g11040.1|Cs3g26570.1|Cs2g07250.1|Cs8g02560.1|Cs2g23870.1|Cs3g16400.1|Cs8g19105.1|orange1.1t03042.1|Cs1g14450.1|Cs8g03230.1|Cs2g28110.1|orange1.1t04376.1|Cs1g02750.1|Cs5g14370.1|Cs1g02760.1|Cs6g05260.1|orange1.1t00272.1|Cs7g22860.1|Cs2g15310.1|Cs7g14940.1|Cs9g01770.1|Cs1g22680.1|Cs8g13800.1|Cs5g15000.1|Cs8g16290.1|Cs2g08460.1|Cs5g02660.1|orange1.1t03034.1|Cs9g06700.1|Cs6g07430…	http://www.genome.jp/kegg-bin/show_pathway?cit01110/cit:102614874%09red/cit:102613874%09red/cit:102612832%09red/cit:102615202%09red/cit:102630592%09red/cit:102614517%09red/cit:102624498%09red/cit:102610308%09red/cit:102628345%09red/cit:102612645%09red/cit:102616701%09red/cit:102614363%09red/cit:102617908%09red/cit:102623285%09red/cit:102622394%09red/cit:102617863%09red/cit:102618017%09red/cit:102…
Carotenoid biosynthesis	KEGG PATHWAY	cit00906	4	41	0.0104727	0.085278	Cs8g05940.1|Cs3g11040.1|Cs3g23530.1|Cs5g14370.1	http://www.genome.jp/kegg-bin/show_pathway?cit00906/cit:102616423%09red/cit:102578064%09red/cit:102577969%09red/cit:102611561%09red
Fatty acid biosynthesis	KEGG PATHWAY	cit00061	4	49	0.0182854	0.118629	Cs1g17060.1|Cs1g16890.1|Cs5g28330.1|Cs2g13450.1	http://www.genome.jp/kegg-bin/show_pathway?cit00061/cit:102612906%09red/cit:102618665%09red/cit:102611711%09red/cit:102614637%09red
Carbon metabolism	KEGG PATHWAY	cit01200	10	234	0.0191899	0.118629	Cs3g27520.1|Cs5g15000.1|Cs8g02560.1|Cs3g08480.1|Cs6g07430.1|Cs4g01490.1|Cs2g14940.1|Cs7g31640.1|Cs8g03230.1|Cs7g24920.1	http://www.genome.jp/kegg-bin/show_pathway?cit01200/cit:102626680%09red/cit:102607267%09red/cit:102622394%09red/cit:102617863%09red/cit:102621511%09red/cit:102577940%09red/cit:102614495%09red/cit:102628345%09red/cit:102612734%09red/cit:102625481%09red
Diterpenoid biosynthesis	KEGG PATHWAY	cit00904	3	28	0.0208121	0.118629	Cs9g01770.1|Cs7g14940.1|orange1.1t00272.1	http://www.genome.jp/kegg-bin/show_pathway?cit00904/cit:102630592%09red/cit:102612832%09red/cit:102616701%09red
Metabolic pathways	KEGG PATHWAY	cit01100	50	1938	0.0273325	0.133811	Cs9g14450.1|orange1.1t02045.1|Cs3g11040.1|Cs3g26570.1|orange1.1t03042.1|Cs8g02560.1|Cs2g23870.1|Cs3g08480.1|Cs2g09520.1|Cs1g16890.1|Cs3g16400.1|Cs8g19105.1|Cs4g01490.1|Cs5g28330.1|Cs2g13450.1|Cs7g19180.1|Cs8g03230.1|Cs8g01850.1|Cs3g27520.1|Cs2g28110.1|orange1.1t04376.1|Cs5g18620.1|Cs7g18160.1|Cs5g09220.1|Cs1g14450.1|Cs5g31180.1|Cs1g15170.1|Cs5g14370.1|Cs7g31640.1|orange1.1t00272.1|Cs7g09900.1|Cs7…	http://www.genome.jp/kegg-bin/show_pathway?cit01100/cit:102614874%09red/cit:102630675%09red/cit:102614517%09red/cit:102609348%09red/cit:102609195%09red/cit:102613874%09red/cit:102612832%09red/cit:102615202%09red/cit:102611792%09red/cit:102624498%09red/cit:102629991%09red/cit:102628345%09red/cit:102612734%09red/cit:102612722%09red/cit:102628172%09red/cit:102614363%09red/cit:102625023%09red/cit:102…
Isoquinoline alkaloid biosynthesis	KEGG PATHWAY	cit00950	3	32	0.0286655	0.133811	Cs2g23870.1|Cs7g16560.1|Cs9g06700.1	http://www.genome.jp/kegg-bin/show_pathway?cit00950/cit:102612722%09red/cit:102613874%09red/cit:102623979%09red
Galactose metabolism	KEGG PATHWAY	cit00052	4	58	0.0305184	0.133811	Cs5g05900.1|Cs5g09220.1|orange1.1t03054.1|Cs9g01710.1	http://www.genome.jp/kegg-bin/show_pathway?cit00052/cit:102621775%09red/cit:102612163%09red/cit:102628674%09red/cit:102618121%09red
Glyoxylate and dicarboxylate metabolism	KEGG PATHWAY	cit00630	4	60	0.0337572	0.13744	Cs7g22860.1|Cs5g15000.1|Cs8g02560.1|Cs8g03230.1	http://www.genome.jp/kegg-bin/show_pathway?cit00630/cit:102614363%09red/cit:102622394%09red/cit:102625481%09red/cit:102617863%09red
Photosynthesis - antenna proteins	KEGG PATHWAY	cit00196	2	18	0.0549043	0.208636	Cs5g18620.1|Cs7g10740.1	http://www.genome.jp/kegg-bin/show_pathway?cit00196/cit:102608150%09red/cit:102609195%09red
Fatty acid metabolism	KEGG PATHWAY	cit01212	4	73	0.0595088	0.212	Cs1g17060.1|Cs1g16890.1|Cs5g28330.1|Cs2g13450.1	http://www.genome.jp/kegg-bin/show_pathway?cit01212/cit:102612906%09red/cit:102618665%09red/cit:102611711%09red/cit:102614637%09red
Phenylalanine metabolism	KEGG PATHWAY	cit00360	3	49	0.0766349	0.242677	Cs2g23870.1|Cs8g16290.1|Cs9g06700.1	http://www.genome.jp/kegg-bin/show_pathway?cit00360/cit:102619342%09red/cit:102612722%09red/cit:102623979%09red
Pentose phosphate pathway	KEGG PATHWAY	cit00030	3	49	0.0766349	0.242677	Cs6g07430.1|Cs4g01490.1|Cs7g24920.1	http://www.genome.jp/kegg-bin/show_pathway?cit00030/cit:102577940%09red/cit:102628345%09red/cit:102607267%09red
Peroxisome	KEGG PATHWAY	cit04146	4	83	0.0847439	0.254232	Cs6g12890.1|Cs5g15000.1|Cs3g12020.1|Cs5g28330.1	http://www.genome.jp/kegg-bin/show_pathway?cit04146/cit:102628711%09red/cit:102627670%09red/cit:102617863%09red/cit:102614637%09red
Phenylpropanoid biosynthesis	KEGG PATHWAY	cit00940	7	203	0.107939	0.304233	orange1.1t02045.1|Cs2g28110.1|Cs1g14450.1|Cs8g13800.1|Cs3g26570.1|Cs2g15310.1|Cs8g16290.1	http://www.genome.jp/kegg-bin/show_pathway?cit00940/cit:102614874%09red/cit:102626445%09red/cit:102618272%09red/cit:102618017%09red/cit:102614517%09red/cit:102619342%09red/cit:102617066%09red
Tyrosine metabolism	KEGG PATHWAY	cit00350	3	59	0.114554	0.304233	Cs2g23870.1|Cs7g16560.1|Cs9g06700.1	http://www.genome.jp/kegg-bin/show_pathway?cit00350/cit:102612722%09red/cit:102613874%09red/cit:102623979%09red
Biotin metabolism	KEGG PATHWAY	cit00780	2	29	0.117423	0.304233	Cs1g17060.1|Cs1g16890.1	http://www.genome.jp/kegg-bin/show_pathway?cit00780/cit:102612906%09red/cit:102611711%09red
Monoterpenoid biosynthesis	KEGG PATHWAY	cit00902	1	7	0.142644	0.353509	Cs2g07250.1	http://www.genome.jp/kegg-bin/show_pathway?cit00902/cit:102617908%09red
Glycine, serine and threonine metabolism	KEGG PATHWAY	cit00260	3	67	0.148969	0.353801	Cs7g22860.1|Cs8g02560.1|Cs9g06700.1	http://www.genome.jp/kegg-bin/show_pathway?cit00260/cit:102614363%09red/cit:102623979%09red/cit:102625481%09red
beta-Alanine metabolism	KEGG PATHWAY	cit00410	2	45	0.22542	0.513957	Cs4g14150.1|Cs9g06700.1	http://www.genome.jp/kegg-bin/show_pathway?cit00410/cit:102609290%09red/cit:102623979%09red
Linoleic acid metabolism	KEGG PATHWAY	cit00591	1	13	0.236131	0.517671	orange1.1t04376.1	http://www.genome.jp/kegg-bin/show_pathway?cit00591/cit:102614914%09red
AGE-RAGE signaling pathway in diabetic complications	KEGG PATHWAY	cit04933	1	15	0.264974	0.552549	Cs4g16130.1	http://www.genome.jp/kegg-bin/show_pathway?cit04933/cit:102625805%09red
Cysteine and methionine metabolism	KEGG PATHWAY	cit00270	3	92	0.271428	0.552549	Cs2g23870.1|Cs8g03230.1|Cs3g16400.1	http://www.genome.jp/kegg-bin/show_pathway?cit00270/cit:102612722%09red/cit:102622394%09red/cit:102612741%09red
Fructose and mannose metabolism	KEGG PATHWAY	cit00051	2	57	0.310231	0.609764	Cs6g07430.1|orange1.1t03054.1	http://www.genome.jp/kegg-bin/show_pathway?cit00051/cit:102618121%09red/cit:102628345%09red
Sesquiterpenoid and triterpenoid biosynthesis	KEGG PATHWAY	cit00909	1	21	0.345144	0.64672	Cs2g08460.1	http://www.genome.jp/kegg-bin/show_pathway?cit00909/cit:102612414%09red
Glycolysis / Gluconeogenesis	KEGG PATHWAY	cit00010	3	111	0.370258	0.64672	Cs5g02660.1|Cs6g07430.1|Cs4g01490.1	http://www.genome.jp/kegg-bin/show_pathway?cit00010/cit:102577940%09red/cit:102628345%09red/cit:102624498%09red
Other glycan degradation	KEGG PATHWAY	cit00511	1	24	0.381894	0.64672	Cs7g19720.1	http://www.genome.jp/kegg-bin/show_pathway?cit00511/cit:102627684%09red
ABC transporters	KEGG PATHWAY	cit02010	1	24	0.381894	0.64672	Cs6g20280.1	http://www.genome.jp/kegg-bin/show_pathway?cit02010/cit:102609882%09red
Pentose and glucuronate interconversions	KEGG PATHWAY	cit00040	3	114	0.385763	0.64672	Cs9g14450.1|orange1.1t03054.1|Cs7g19180.1	http://www.genome.jp/kegg-bin/show_pathway?cit00040/cit:102610921%09red/cit:102625023%09red/cit:102618121%09red
Starch and sucrose metabolism	KEGG PATHWAY	cit00500	5	236	0.4867	0.792154	Cs9g14450.1|Cs5g09220.1|Cs5g19060.1|Cs8g13800.1|Cs7g19180.1	http://www.genome.jp/kegg-bin/show_pathway?cit00500/cit:102621775%09red/cit:102610921%09red/cit:102614874%09red/cit:102624502%09red/cit:102625023%09red
Amino sugar and nucleotide sugar metabolism	KEGG PATHWAY	cit00520	3	137	0.500308	0.792154	Cs8g01840.1|Cs7g18160.1|Cs8g01850.1	http://www.genome.jp/kegg-bin/show_pathway?cit00520/cit:102627878%09red/cit:102628172%09red/cit:102611792%09red
Porphyrin and chlorophyll metabolism	KEGG PATHWAY	cit00860	1	42	0.562972	0.817495	Cs1g22680.1	http://www.genome.jp/kegg-bin/show_pathway?cit00860/cit:102623285%09red
Citrate cycle (TCA cycle)	KEGG PATHWAY	cit00020	1	44	0.579492	0.817495	Cs8g03230.1	http://www.genome.jp/kegg-bin/show_pathway?cit00020/cit:102622394%09red
Fatty acid degradation	KEGG PATHWAY	cit00071	1	45	0.587516	0.817495	Cs5g28330.1	http://www.genome.jp/kegg-bin/show_pathway?cit00071/cit:102614637%09red
Phenylalanine, tyrosine and tryptophan biosynthesis	KEGG PATHWAY	cit00400	1	46	0.595388	0.817495	Cs2g23870.1	http://www.genome.jp/kegg-bin/show_pathway?cit00400/cit:102612722%09red
Arginine and proline metabolism	KEGG PATHWAY	cit00330	1	51	0.632553	0.817495	Cs4g14150.1	http://www.genome.jp/kegg-bin/show_pathway?cit00330/cit:102609290%09red
alpha-Linolenic acid metabolism	KEGG PATHWAY	cit00592	1	53	0.646447	0.817495	orange1.1t04376.1	http://www.genome.jp/kegg-bin/show_pathway?cit00592/cit:102614914%09red
Nucleotide excision repair	KEGG PATHWAY	cit03420	1	54	0.653196	0.817495	Cs1g17360.1	http://www.genome.jp/kegg-bin/show_pathway?cit03420/cit:102622192%09red
Stilbenoid, diarylheptanoid and gingerol biosynthesis	KEGG PATHWAY	cit00945	1	54	0.653196	0.817495	Cs1g14450.1	http://www.genome.jp/kegg-bin/show_pathway?cit00945/cit:102618272%09red
Ubiquitin mediated proteolysis	KEGG PATHWAY	cit04120	2	115	0.65591	0.817495	Cs7g23910.1|Cs1g17360.1	http://www.genome.jp/kegg-bin/show_pathway?cit04120/cit:102615892%09red/cit:102622192%09red
Cyanoamino acid metabolism	KEGG PATHWAY	cit00460	1	55	0.659817	0.817495	Cs8g13800.1	http://www.genome.jp/kegg-bin/show_pathway?cit00460/cit:102614874%09red
Flavonoid biosynthesis	KEGG PATHWAY	cit00941	1	59	0.685061	0.817495	Cs1g14450.1	http://www.genome.jp/kegg-bin/show_pathway?cit00941/cit:102618272%09red
Glycerolipid metabolism	KEGG PATHWAY	cit00561	1	60	0.691074	0.817495	orange1.1t03054.1	http://www.genome.jp/kegg-bin/show_pathway?cit00561/cit:102618121%09red
Ubiquinone and other terpenoid-quinone biosynthesis	KEGG PATHWAY	cit00130	1	62	0.702759	0.817495	Cs2g23870.1	http://www.genome.jp/kegg-bin/show_pathway?cit00130/cit:102612722%09red
Pyruvate metabolism	KEGG PATHWAY	cit00620	1	73	0.759571	0.864041	Cs8g03230.1	http://www.genome.jp/kegg-bin/show_pathway?cit00620/cit:102622394%09red
Phagosome	KEGG PATHWAY	cit04145	1	76	0.773089	0.864041	Cs4g16130.1	http://www.genome.jp/kegg-bin/show_pathway?cit04145/cit:102625805%09red
Glycerophospholipid metabolism	KEGG PATHWAY	cit00564	1	80	0.78994	0.865896	orange1.1t02914.1	http://www.genome.jp/kegg-bin/show_pathway?cit00564/cit:102610048%09red
Plant-pathogen interaction	KEGG PATHWAY	cit04626	2	175	0.853472	0.901891	Cs6g21840.1|orange1.1t06003.1	http://www.genome.jp/kegg-bin/show_pathway?cit04626/cit:102615377%09red/cit:102619999%09red
Glutathione metabolism	KEGG PATHWAY	cit00480	1	99	0.854423	0.901891	Cs3g26760.1	http://www.genome.jp/kegg-bin/show_pathway?cit00480/cit:102624760%09red
Oxidative phosphorylation	KEGG PATHWAY	cit00190	1	113	0.888909	0.907196	Cs2g03080.1	http://www.genome.jp/kegg-bin/show_pathway?cit00190/cit:102629991%09red
Protein processing in endoplasmic reticulum	KEGG PATHWAY	cit04141	2	195	0.891747	0.907196	Cs7g23910.1|Cs1g17360.1	http://www.genome.jp/kegg-bin/show_pathway?cit04141/cit:102615892%09red/cit:102622192%09red
Biosynthesis of amino acids	KEGG PATHWAY	cit01230	2	205	0.907196	0.907196	Cs2g23870.1|Cs7g24920.1	http://www.genome.jp/kegg-bin/show_pathway?cit01230/cit:102612722%09red/cit:102607267%09red

## Sheet: DEGs in pulp (685)
DEGs in pulp (685) between CO and VO
#Term	Database	ID	Input number	Background number	P-Value	Corrected P-Value	Input	Hyperlink
Metabolic pathways	KEGG PATHWAY	cit01100	83	1938	4.83e-07	2.37e-05	Cs2g07660.1|orange1.1t01992.1|Cs7g18230.1|orange1.1t04155.1|orange1.1t03119.1|orange1.1t03042.1|Cs8g02560.1|Cs8g19150.1|Cs2g09520.1|Cs1g16890.1|Cs5g16860.1|Cs5g16290.1|Cs7g09900.1|Cs4g13870.1|Cs4g02390.1|Cs4g01930.1|orange1.1t00375.1|Cs7g28130.1|Cs5g18620.1|orange1.1t03038.1|Cs6g04560.1|Cs2g07740.1|Cs3g27520.1|orange1.1t04964.1|Cs5g31180.1|Cs6g16200.1|Cs2g14720.1|Cs3g26570.1|orange1.1t03504.1|ora…	http://www.genome.jp/kegg-bin/show_pathway?cit01100/cit:102611328%09red/cit:102614148%09red/cit:102629858%09red/cit:102628850%09red/cit:102612988%09red/cit:102609195%09red/cit:102609095%09red/cit:102614874%09red/cit:102612832%09red/cit:102578070%09red/cit:102614285%09red/cit:102624231%09red/cit:102625541%09red/cit:102611981%09red/cit:102611711%09red/cit:102624498%09red/cit:102617099%09red/cit:102…
Biosynthesis of secondary metabolites	KEGG PATHWAY	cit01110	56	1129	6.59e-07	2.37e-05	orange1.1t01992.1|Cs3g11040.1|orange1.1t04155.1|Cs3g26570.1|orange1.1t03042.1|Cs8g02560.1|Cs8g19150.1|Cs5g16860.1|Cs5g16290.1|Cs4g13870.1|Cs4g02390.1|Cs4g01930.1|orange1.1t00375.1|Cs7g28130.1|orange1.1t03038.1|Cs6g04560.1|Cs1g02750.1|orange1.1t04964.1|Cs6g16200.1|Cs2g14720.1|orange1.1t01909.1|Cs6g05260.1|orange1.1t00272.1|Cs7g22860.1|Cs8g17800.1|Cs8g03370.1|orange1.1t01984.1|Cs4g02380.1|Cs9g01770…	http://www.genome.jp/kegg-bin/show_pathway?cit01110/cit:102611328%09red/cit:102614148%09red/cit:102629858%09red/cit:102614874%09red/cit:102612832%09red/cit:102617526%09red/cit:102614285%09red/cit:102630592%09red/cit:102624231%09red/cit:102625541%09red/cit:102617908%09red/cit:102624498%09red/cit:102617099%09red/cit:102613775%09red/cit:102624098%09red/cit:102614363%09red/cit:102613777%09red/cit:102…
Photosynthesis	KEGG PATHWAY	cit00195	11	76	6.19e-06	0.00014867	Cs2g03080.1|Cs3g03670.1|Cs2g10620.1|Cs5g31180.1|Cs1g15170.1|Cs5g34450.1|Cs7g09900.1|Cs2g09520.1|Cs1g23450.1|Cs4g07650.1|Cs9g06660.1	http://www.genome.jp/kegg-bin/show_pathway?cit00195/cit:102629991%09red/cit:102622955%09red/cit:102616527%09red/cit:102630675%09red/cit:102578062%09red/cit:102609071%09red/cit:102577948%09red/cit:102577962%09red/cit:102623297%09red/cit:102621051%09red/cit:102616249%09red
Phenylpropanoid biosynthesis	KEGG PATHWAY	cit00940	16	203	6.78e-05	0.00121981	Cs5g32270.1|Cs4g02380.1|Cs6g16650.1|Cs8g13800.1|Cs3g26570.1|Cs4g03740.1|Cs1g12670.1|Cs4g01930.1|Cs5g16290.1|Cs5g24950.1|Cs5g16860.1|Cs1g04910.1|Cs4g02390.1|Cs2g07740.1|Cs8g03370.1|Cs6g04560.1	http://www.genome.jp/kegg-bin/show_pathway?cit00940/cit:102617468%09red/cit:102614148%09red/cit:102629858%09red/cit:102630049%09red/cit:102612577%09red/cit:102622157%09red/cit:102625094%09red/cit:102628720%09red/cit:102624231%09red/cit:102614874%09red/cit:102611981%09red/cit:102627979%09red/cit:102621806%09red/cit:102617066%09red/cit:102628417%09red/cit:102608376%09red
Photosynthesis - antenna proteins	KEGG PATHWAY	cit00196	5	18	0.00016761	0.00241358	orange1.1t03504.1|Cs5g18620.1|Cs7g27290.1|Cs7g10740.1|Cs6g08260.1	http://www.genome.jp/kegg-bin/show_pathway?cit00196/cit:102608150%09red/cit:102627462%09red/cit:102629975%09red/cit:102609463%09red/cit:102609195%09red
Stilbenoid, diarylheptanoid and gingerol biosynthesis	KEGG PATHWAY	cit00945	7	54	0.00055859	0.00670312	Cs4g02380.1|Cs6g16650.1|orange1.1t01519.1|Cs1g12670.1|Cs4g01930.1|Cs4g02390.1|Cs1g10540.1	http://www.genome.jp/kegg-bin/show_pathway?cit00945/cit:102614148%09red/cit:102609630%09red/cit:102614285%09red/cit:102628720%09red/cit:102624231%09red/cit:102627979%09red/cit:102628417%09red
Flavonoid biosynthesis	KEGG PATHWAY	cit00941	7	59	0.00090145	0.00927203	Cs4g02380.1|Cs6g16650.1|Cs1g12670.1|Cs2g14720.1|Cs4g01930.1|Cs4g02390.1|Cs7g28130.1	http://www.genome.jp/kegg-bin/show_pathway?cit00941/cit:102614148%09red/cit:102628720%09red/cit:102624231%09red/cit:102615441%09red/cit:102627979%09red/cit:102607309%09red/cit:102628417%09red
Cutin, suberine and wax biosynthesis	KEGG PATHWAY	cit00073	4	28	0.00645947	0.0516757	orange1.1t02619.1|Cs1g02750.1|Cs6g05260.1|Cs6g12890.1	http://www.genome.jp/kegg-bin/show_pathway?cit00073/cit:102626861%09red/cit:102627670%09red/cit:102610181%09red/cit:102609996%09red
Diterpenoid biosynthesis	KEGG PATHWAY	cit00904	4	28	0.00645947	0.0516757	Cs9g01770.1|orange1.1t01909.1|Cs7g22830.1|orange1.1t00272.1	http://www.genome.jp/kegg-bin/show_pathway?cit00904/cit:102630592%09red/cit:102626273%09red/cit:102613777%09red/cit:102612832%09red
Carbon fixation in photosynthetic organisms	KEGG PATHWAY	cit00710	5	58	0.0162403	0.110252	Cs3g27520.1|Cs6g18680.1|Cs1g03610.1|Cs2g14940.1|Cs7g24920.1	http://www.genome.jp/kegg-bin/show_pathway?cit00710/cit:102626680%09red/cit:102614495%09red/cit:102607267%09red/cit:102612988%09red/cit:102615934%09red
Monoterpenoid biosynthesis	KEGG PATHWAY	cit00902	2	7	0.0178125	0.110252	Cs2g07250.1|orange1.1t02448.1	http://www.genome.jp/kegg-bin/show_pathway?cit00902/cit:102617908%09red/cit:102617651%09red
Glyoxylate and dicarboxylate metabolism	KEGG PATHWAY	cit00630	5	60	0.0183754	0.110252	Cs1g03610.1|Cs7g22860.1|Cs5g15000.1|Cs8g02560.1|Cs6g18680.1	http://www.genome.jp/kegg-bin/show_pathway?cit00630/cit:102614363%09red/cit:102615934%09red/cit:102612988%09red/cit:102625481%09red/cit:102617863%09red
Carotenoid biosynthesis	KEGG PATHWAY	cit00906	4	41	0.0210856	0.11649	Cs8g05940.1|Cs3g11040.1|Cs3g23530.1|Cs2g03270.1	http://www.genome.jp/kegg-bin/show_pathway?cit00906/cit:102616423%09red/cit:102611561%09red/cit:102577969%09red/cit:102578070%09red
Plant hormone signal transduction	KEGG PATHWAY	cit04075	11	222	0.0226509	0.11649	orange1.1t01026.1|orange1.1t02620.1|Cs3g19780.1|Cs7g18660.1|Cs4g18640.1|Cs9g05280.1|Cs8g08010.1|Cs7g19070.1|Cs2g17860.1|Cs7g30500.1|Cs5g34860.1	http://www.genome.jp/kegg-bin/show_pathway?cit04075/cit:102625019%09red/cit:102609171%09red/cit:102607265%09red/cit:102630250%09red/cit:102607144%09red/cit:102622084%09red/cit:102611406%09red/cit:102627134%09red/cit:102627725%09red/cit:102614597%09red/cit:102628768%09red
Brassinosteroid biosynthesis	KEGG PATHWAY	cit00905	2	13	0.0473528	0.227293	Cs1g24710.1|Cs1g24010.1	http://www.genome.jp/kegg-bin/show_pathway?cit00905/cit:102623486%09red/cit:102623590%09red
AGE-RAGE signaling pathway in diabetic complications	KEGG PATHWAY	cit04933	2	15	0.0594818	0.267668	Cs4g16130.1|Cs8g20240.1	http://www.genome.jp/kegg-bin/show_pathway?cit04933/cit:102623592%09red/cit:102625805%09red
Inositol phosphate metabolism	KEGG PATHWAY	cit00562	4	60	0.0637927	0.270181	orange1.1t03559.1|Cs3g02580.1|Cs7g15620.1|Cs8g20240.1	http://www.genome.jp/kegg-bin/show_pathway?cit00562/cit:102628814%09red/cit:102613775%09red/cit:102618589%09red/cit:102623592%09red
Tropane, piperidine and pyridine alkaloid biosynthesis	KEGG PATHWAY	cit00960	3	38	0.0714766	0.285906	orange1.1t03042.1|orange1.1t03038.1|Cs2g23870.1	http://www.genome.jp/kegg-bin/show_pathway?cit00960/cit:102615202%09red/cit:102615694%09red/cit:102612722%09red
Phenylalanine, tyrosine and tryptophan biosynthesis	KEGG PATHWAY	cit00400	3	46	0.108019	0.388272	Cs3g12230.1|Cs5g32370.1|Cs2g23870.1	http://www.genome.jp/kegg-bin/show_pathway?cit00400/cit:102608214%09red/cit:102612722%09red/cit:102625541%09red
Amino sugar and nucleotide sugar metabolism	KEGG PATHWAY	cit00520	6	137	0.121808	0.388272	Cs8g01840.1|Cs7g16990.1|Cs7g18230.1|Cs8g08680.1|orange1.1t03119.1|Cs8g01850.1	http://www.genome.jp/kegg-bin/show_pathway?cit00520/cit:102630889%09red/cit:102627878%09red/cit:102622881%09red/cit:107174265%09red/cit:102610864%09red/cit:102628172%09red
Fatty acid biosynthesis	KEGG PATHWAY	cit00061	3	49	0.123261	0.388272	Cs1g17060.1|Cs1g16890.1|Cs5g28330.1	http://www.genome.jp/kegg-bin/show_pathway?cit00061/cit:102612906%09red/cit:102611711%09red/cit:102614637%09red
Other glycan degradation	KEGG PATHWAY	cit00511	2	24	0.124031	0.388272	Cs7g09500.1|Cs7g19720.1	http://www.genome.jp/kegg-bin/show_pathway?cit00511/cit:102618259%09red/cit:102627684%09red
Limonene and pinene degradation	KEGG PATHWAY	cit00903	2	24	0.124031	0.388272	orange1.1t01519.1|Cs1g10540.1	http://www.genome.jp/kegg-bin/show_pathway?cit00903/cit:102614285%09red/cit:102609630%09red
Peroxisome	KEGG PATHWAY	cit04146	4	83	0.14883	0.43026	Cs6g12890.1|Cs5g15000.1|Cs3g12020.1|Cs5g28330.1	http://www.genome.jp/kegg-bin/show_pathway?cit04146/cit:102628711%09red/cit:102627670%09red/cit:102617863%09red/cit:102614637%09red
Pentose and glucuronate interconversions	KEGG PATHWAY	cit00040	5	114	0.149396	0.43026	Cs2g07660.1|orange1.1t03054.1|Cs4g06890.1|Cs4g06650.1|Cs7g19180.1	http://www.genome.jp/kegg-bin/show_pathway?cit00040/cit:102610921%09red/cit:102625719%09red/cit:102618121%09red/cit:102630292%09red/cit:102609095%09red
Cyanoamino acid metabolism	KEGG PATHWAY	cit00460	3	55	0.155846	0.431574	Cs2g07740.1|Cs8g03370.1|Cs8g13800.1	http://www.genome.jp/kegg-bin/show_pathway?cit00460/cit:102625094%09red/cit:102608376%09red/cit:102614874%09red
Biotin metabolism	KEGG PATHWAY	cit00780	2	29	0.164709	0.439224	Cs1g17060.1|Cs1g16890.1	http://www.genome.jp/kegg-bin/show_pathway?cit00780/cit:102612906%09red/cit:102611711%09red
Glycerolipid metabolism	KEGG PATHWAY	cit00561	3	60	0.184788	0.475169	orange1.1t00375.1|orange1.1t03054.1|Cs6g07920.1	http://www.genome.jp/kegg-bin/show_pathway?cit00561/cit:102617099%09red/cit:102618121%09red/cit:102630609%09red
Starch and sucrose metabolism	KEGG PATHWAY	cit00500	8	236	0.218015	0.541279	Cs2g07660.1|Cs8g08680.1|Cs8g13800.1|Cs4g06650.1|Cs7g19180.1|Cs4g06890.1|Cs2g07740.1|Cs8g03370.1	http://www.genome.jp/kegg-bin/show_pathway?cit00500/cit:102630889%09red/cit:102614874%09red/cit:102625094%09red/cit:102610921%09red/cit:102609095%09red/cit:102625719%09red/cit:102608376%09red/cit:102630292%09red
Steroid biosynthesis	KEGG PATHWAY	cit00100	2	37	0.233362	0.560069	Cs8g19150.1|orange1.1t04155.1	http://www.genome.jp/kegg-bin/show_pathway?cit00100/cit:102624206%09red/cit:102611328%09red
Fatty acid metabolism	KEGG PATHWAY	cit01212	3	73	0.265151	0.60211	Cs1g17060.1|Cs1g16890.1|Cs5g28330.1	http://www.genome.jp/kegg-bin/show_pathway?cit01212/cit:102612906%09red/cit:102611711%09red/cit:102614637%09red
Porphyrin and chlorophyll metabolism	KEGG PATHWAY	cit00860	2	42	0.277126	0.60211	Cs1g22680.1|Cs6g16200.1	http://www.genome.jp/kegg-bin/show_pathway?cit00860/cit:102612985%09red/cit:102623285%09red
Linoleic acid metabolism	KEGG PATHWAY	cit00591	1	13	0.283388	0.60211	orange1.1t03773.1	http://www.genome.jp/kegg-bin/show_pathway?cit00591/cit:102625710%09red
Phagosome	KEGG PATHWAY	cit04145	3	76	0.28433	0.60211	Cs4g16130.1|Cs9g02840.1|Cs3g16600.1	http://www.genome.jp/kegg-bin/show_pathway?cit04145/cit:102628404%09red/cit:102625805%09red/cit:102577964%09red
Glycerophospholipid metabolism	KEGG PATHWAY	cit00564	3	80	0.310062	0.637842	orange1.1t00375.1|Cs7g15620.1|Cs6g07920.1	http://www.genome.jp/kegg-bin/show_pathway?cit00564/cit:102617099%09red/cit:102613775%09red/cit:102630609%09red
Phenylalanine metabolism	KEGG PATHWAY	cit00360	2	49	0.338012	0.660291	Cs1g12670.1|Cs2g23870.1	http://www.genome.jp/kegg-bin/show_pathway?cit00360/cit:102627979%09red/cit:102612722%09red
Carbon metabolism	KEGG PATHWAY	cit01200	7	234	0.339495	0.660291	Cs3g27520.1|Cs8g02560.1|Cs5g15000.1|Cs1g03610.1|Cs2g14940.1|Cs6g18680.1|Cs7g24920.1	http://www.genome.jp/kegg-bin/show_pathway?cit01200/cit:102607267%09red/cit:102617863%09red/cit:102612988%09red/cit:102626680%09red/cit:102614495%09red/cit:102615934%09red/cit:102625481%09red
Zeatin biosynthesis	KEGG PATHWAY	cit00908	1	17	0.348487	0.660291	Cs7g02410.1	http://www.genome.jp/kegg-bin/show_pathway?cit00908/cit:102615244%09red
Cysteine and methionine metabolism	KEGG PATHWAY	cit00270	3	92	0.3872	0.705968	Cs1g03610.1|Cs2g23870.1|Cs4g13870.1	http://www.genome.jp/kegg-bin/show_pathway?cit00270/cit:102612722%09red/cit:102609002%09red/cit:102615934%09red
Phosphatidylinositol signaling system	KEGG PATHWAY	cit04070	2	56	0.39726	0.705968	orange1.1t03559.1|Cs8g20240.1	http://www.genome.jp/kegg-bin/show_pathway?cit04070/cit:102623592%09red/cit:102628814%09red
Fructose and mannose metabolism	KEGG PATHWAY	cit00051	2	57	0.405531	0.705968	orange1.1t03054.1|orange1.1t00612.1	http://www.genome.jp/kegg-bin/show_pathway?cit00051/cit:102618121%09red/cit:102615869%09red
Galactose metabolism	KEGG PATHWAY	cit00052	2	58	0.413748	0.705968	Cs5g05900.1|orange1.1t03054.1	http://www.genome.jp/kegg-bin/show_pathway?cit00052/cit:102612163%09red/cit:102618121%09red
Ether lipid metabolism	KEGG PATHWAY	cit00565	1	22	0.42162	0.705968	Cs7g15620.1	http://www.genome.jp/kegg-bin/show_pathway?cit00565/cit:102613775%09red
Ubiquinone and other terpenoid-quinone biosynthesis	KEGG PATHWAY	cit00130	2	62	0.446026	0.717638	orange1.1t01992.1|Cs2g23870.1	http://www.genome.jp/kegg-bin/show_pathway?cit00130/cit:102612722%09red/cit:102624098%09red
ABC transporters	KEGG PATHWAY	cit02010	1	24	0.448524	0.717638	orange1.1t01769.1	http://www.genome.jp/kegg-bin/show_pathway?cit02010/cit:102627423%09red
Glycine, serine and threonine metabolism	KEGG PATHWAY	cit00260	2	67	0.484931	0.729832	Cs7g22860.1|Cs8g02560.1	http://www.genome.jp/kegg-bin/show_pathway?cit00260/cit:102614363%09red/cit:102625481%09red
Fatty acid elongation	KEGG PATHWAY	cit00062	1	27	0.486555	0.729832	Cs8g17800.1	http://www.genome.jp/kegg-bin/show_pathway?cit00062/cit:102617526%09red
Pantothenate and CoA biosynthesis	KEGG PATHWAY	cit00770	1	27	0.486555	0.729832	Cs5g06710.1	http://www.genome.jp/kegg-bin/show_pathway?cit00770/cit:102616884%09red
Isoquinoline alkaloid biosynthesis	KEGG PATHWAY	cit00950	1	32	0.54421	0.799655	Cs2g23870.1	http://www.genome.jp/kegg-bin/show_pathway?cit00950/cit:102612722%09red
Plant-pathogen interaction	KEGG PATHWAY	cit04626	4	175	0.609674	0.844424	Cs4g10580.1|Cs1g07180.1|Cs5g27740.1|orange1.1t06003.1	http://www.genome.jp/kegg-bin/show_pathway?cit04626/cit:102607439%09red/cit:107175781%09red/cit:102615377%09red/cit:102608817%09red
Base excision repair	KEGG PATHWAY	cit03410	1	42	0.640848	0.844424	orange1.1t03234.1	http://www.genome.jp/kegg-bin/show_pathway?cit03410/cit:102621461%09red
Ascorbate and aldarate metabolism	KEGG PATHWAY	cit00053	1	43	0.649306	0.844424	Cs3g02580.1	http://www.genome.jp/kegg-bin/show_pathway?cit00053/cit:102618589%09red
Circadian rhythm - plant	KEGG PATHWAY	cit04712	1	43	0.649306	0.844424	Cs2g14720.1	http://www.genome.jp/kegg-bin/show_pathway?cit04712/cit:102607309%09red
Citrate cycle (TCA cycle)	KEGG PATHWAY	cit00020	1	44	0.657566	0.844424	Cs1g03610.1	http://www.genome.jp/kegg-bin/show_pathway?cit00020/cit:102615934%09red
Fatty acid degradation	KEGG PATHWAY	cit00071	1	45	0.665632	0.844424	Cs5g28330.1	http://www.genome.jp/kegg-bin/show_pathway?cit00071/cit:102614637%09red
beta-Alanine metabolism	KEGG PATHWAY	cit00410	1	45	0.665632	0.844424	Cs7g02060.1	http://www.genome.jp/kegg-bin/show_pathway?cit00410/cit:102628850%09red
Glutathione metabolism	KEGG PATHWAY	cit00480	2	99	0.690241	0.844424	Cs7g18550.1|Cs3g26760.1	http://www.genome.jp/kegg-bin/show_pathway?cit00480/cit:102619233%09red/cit:102624760%09red
Purine metabolism	KEGG PATHWAY	cit00230	3	148	0.692542	0.844424	Cs5g26110.1|orange1.1t04964.1|Cs5g09110.1	http://www.genome.jp/kegg-bin/show_pathway?cit00230/cit:102627845%09red/cit:102619309%09red/cit:102615128%09red
Pentose phosphate pathway	KEGG PATHWAY	cit00030	1	49	0.696041	0.844424	Cs7g24920.1	http://www.genome.jp/kegg-bin/show_pathway?cit00030/cit:102607267%09red
Arginine and proline metabolism	KEGG PATHWAY	cit00330	1	51	0.710194	0.844424	Cs7g02060.1	http://www.genome.jp/kegg-bin/show_pathway?cit00330/cit:102628850%09red
alpha-Linolenic acid metabolism	KEGG PATHWAY	cit00592	1	53	0.723688	0.844424	orange1.1t03773.1	http://www.genome.jp/kegg-bin/show_pathway?cit00592/cit:102625710%09red
Biosynthesis of amino acids	KEGG PATHWAY	cit01230	4	205	0.727143	0.844424	Cs3g12230.1|Cs5g32370.1|Cs2g23870.1|Cs7g24920.1	http://www.genome.jp/kegg-bin/show_pathway?cit01230/cit:102608214%09red/cit:102612722%09red/cit:102625541%09red/cit:102607267%09red
Tyrosine metabolism	KEGG PATHWAY	cit00350	1	59	0.760523	0.869169	Cs2g23870.1	http://www.genome.jp/kegg-bin/show_pathway?cit00350/cit:102612722%09red
Pyruvate metabolism	KEGG PATHWAY	cit00620	1	73	0.828514	0.932079	Cs1g03610.1	http://www.genome.jp/kegg-bin/show_pathway?cit00620/cit:102615934%09red
Glycolysis / Gluconeogenesis	KEGG PATHWAY	cit00010	1	111	0.930788	0.990728	Cs5g02660.1	http://www.genome.jp/kegg-bin/show_pathway?cit00010/cit:102624498%09red
Pyrimidine metabolism	KEGG PATHWAY	cit00240	1	111	0.930788	0.990728	Cs5g26110.1	http://www.genome.jp/kegg-bin/show_pathway?cit00240/cit:102627845%09red
Oxidative phosphorylation	KEGG PATHWAY	cit00190	1	113	0.934018	0.990728	Cs2g03080.1	http://www.genome.jp/kegg-bin/show_pathway?cit00190/cit:102629991%09red
Ubiquitin mediated proteolysis	KEGG PATHWAY	cit04120	1	115	0.937097	0.990728	Cs7g23910.1	http://www.genome.jp/kegg-bin/show_pathway?cit04120/cit:102615892%09red
Endocytosis	KEGG PATHWAY	cit04144	1	144	0.968557	0.990728	orange1.1t03559.1	http://www.genome.jp/kegg-bin/show_pathway?cit04144/cit:102628814%09red
RNA transport	KEGG PATHWAY	cit03013	1	148	0.971426	0.990728	Cs3g11850.1	http://www.genome.jp/kegg-bin/show_pathway?cit03013/cit:102625247%09red
Spliceosome	KEGG PATHWAY	cit03040	1	167	0.981867	0.990728	Cs7g05060.1	http://www.genome.jp/kegg-bin/show_pathway?cit03040/cit:102612583%09red
Protein processing in endoplasmic reticulum	KEGG PATHWAY	cit04141	1	195	0.990728	0.990728	Cs7g23910.1	http://www.genome.jp/kegg-bin/show_pathway?cit04141/cit:102615892%09red

## Sheet: Blue-module
#Pathway	ko_ID	Unigene	gene	Unigene_all	gene_all
One carbon pool by folate	ko00670	1	33	592	4840	Cs5g20740	K00600
Lysine degradation	ko00310	5	27	592	4840	Cs1g24850;Cs2g01620;Cs3g06430;Cs5g07860;Cs6g16280	K00128+K00626+K11420+K11420+K11420
Flavonoid biosynthesis	ko00941	4	61	592	4840	Cs1g19280;Cs1g25280;Cs4g02360;Cs4g02380	K05278+K00475+K13065+K13065
Folate biosynthesis	ko00790	2	25	592	4840	Cs5g27530;Cs7g01160	K01495+K03639
Ascorbate and aldarate metabolism	ko00053	4	42	592	4840	Cs1g24850;Cs3g02580;Cs3g17910;Cs7g05430	K00128+K00469+K00434+K00434
Phenylalanine metabolism	ko00360	9	128	592	4840	Cs1g08010;Cs1g20230;Cs2g25450;Cs3g08510;Cs4g19820;Cs5g09470;Cs6g04560;Cs7g06000;Cs7g09230	K00815+K00430+K00430+K01904+K14454+K00276+K00430+K00811+K00276
RNA polymerase	ko03020	6	45	592	4840	Cs1g26080;Cs2g06070;Cs8g09030;orange1.1t00527;orange1.1t01309;orange1.1t03665	K03006+K03010+K03010+K03019+K03046+K03040
Regulation of autophagy	ko04140	4	30	592	4840	Cs5g06560;Cs6g21650;Cs7g08800;Cs9g11540	K17890+K07198+K00914+K08339
2-Oxocarboxylic acid metabolism	ko01210	11	69	592	4840	Cs1g11670;Cs2g17560;Cs3g16440;Cs4g19820;Cs5g24360;Cs7g06000;Cs7g09270;Cs7g22130;orange1.1t01036;orange1.1t01588;orange1.1t04187	K00052+K00133+K00826+K14454+K01649+K00811+K14272+K01652+K01438+K01647+K00031
Brassinosteroid biosynthesis	ko00905	2	13	592	4840	Cs1g24010;Cs1g24710	K09587+K12637
Pyruvate metabolism	ko00620	15	74	592	4840	Cs1g21030;Cs1g24850;Cs2g01620;Cs2g03000;Cs2g03260;Cs2g12320;Cs3g22480;Cs5g24360;Cs6g22090;Cs7g07890;Cs8g03650;Cs8g06950;Cs9g01670;Cs9g07880;orange1.1t05524	K00026+K00128+K00626+K01759+K00162+K00873+K00627+K01649+K02160+K00161+K00873+K00162+K00382+K00873+K01595
Circadian rhythm - plant	ko04712	6	45	592	4840	Cs1g21900;Cs2g17510;Cs2g19400;Cs4g03650;Cs7g05140;orange1.1t00571	K03097+K12116+K12120+K12115+K16241+K12130
Pantothenate and CoA biosynthesis	ko00770	7	31	592	4840	Cs3g16440;Cs5g05510;Cs5g06710;Cs5g28150;Cs7g22130;orange1.1t00745;orange1.1t02649	K00826+K09680+K01598+K01918+K01652+K01922+K00207
Lysine biosynthesis	ko00300	1	12	592	4840	Cs2g17560	K00133
Sphingolipid metabolism	ko00600	3	36	592	4840	Cs2g06780;Cs2g14290;Cs8g19670	K04718+K00654+K12349
Terpenoid backbone biosynthesis	ko00900	8	61	592	4840	Cs1g26470;Cs2g01620;Cs2g26780;Cs2g28200;Cs4g08260;Cs8g02140;Cs8g16700;orange1.1t03673	K11778+K00626+K10960+K05954+K00787+K13789+K03526+K05955
Amino sugar and nucleotide sugar metabolism	ko00520	8	129	592	4840	Cs1g18850;Cs2g28850;Cs4g04440;Cs4g15520;Cs5g02150;Cs5g10110;Cs9g16530;orange1.1t00277	K00963+K00966+K18677+K00844+K01784+K12451+K01835+K00847
Mismatch repair	ko03430	1	35	592	4840	Cs3g07300	K07466
N-Glycan biosynthesis	ko00510	5	41	592	4840	Cs2g27200;Cs2g28840;Cs3g11570;Cs3g27210;Cs7g09410	K00737+K01231+K03842+K00721+K00737
Sulfur relay system	ko04122	2	15	592	4840	Cs4g09820;Cs7g01160	K11996+K03639
Vitamin B6 metabolism	ko00750	2	13	592	4840	Cs6g08430;Cs6g17790	K06215+K00868
Protein processing in endoplasmic reticulum	ko04141	30	238	592	4840	Cs1g04970;Cs1g16500;Cs1g26430;Cs2g02580;Cs2g02840;Cs2g07860;Cs2g15950;Cs2g16730;Cs2g20840;Cs2g21180;Cs2g30360;Cs3g10500;Cs3g15060;Cs3g27510;Cs4g05010;Cs4g08220;Cs4g10620;Cs5g01840;Cs5g02640;Cs6g10270;Cs6g10280;Cs6g18740;Cs6g21870;Cs7g13210;Cs7g23510;Cs7g29020;Cs8g18740;Cs8g19530;orange1.1t02373;orange1.1t02859	K09481+K04554+K04523+K14012+K14009+K13989+K08288+K14003+K14012+K14009+K12275+K01456+K08057+K08852+K10088+K04079+K13719+K09490+K06689+K06689+K06689+K10839+K10597+K10839+K09503+K03283+K14016+K13993+K14006+K10839
Endocytosis	ko04144	16	119	592	4840	Cs2g02170;Cs2g13580;Cs3g01760;Cs5g07330;Cs5g19210;Cs7g02020;Cs7g03400;Cs7g08790;Cs7g24700;Cs7g27060;Cs7g29020;Cs7g30890;Cs8g15730;orange1.1t00066;orange1.1t00248;orange1.1t04884	K10591+K12200+K12486+K07904+K01528+K07904+K18443+K07937+K07889+K11866+K03283+K04646+K12193+K07904+K18442+K07904
Protein export	ko03060	8	50	592	4840	Cs1g04970;Cs2g30360;Cs3g10540;Cs5g01840;Cs6g17310;Cs7g08940;Cs7g10150;Cs7g31540	K09481+K12275+K12948+K09490+K09648+K12272+K03108+K12947
Photosynthesis	ko00195	4	50	592	4840	Cs2g07330;Cs3g06200;Cs4g16600;Cs7g20350	K08901+K02705+K02634+K02639
Linoleic acid metabolism	ko00591	1	16	592	4840	orange1.1t03773	K00454
Cysteine and methionine metabolism	ko00270	8	102	592	4840	Cs1g08010;Cs1g21030;Cs2g17560;Cs3g14150;Cs4g19820;Cs7g06000;Cs8g08850;orange1.1t00416	K00815+K00026+K00133+K17398+K14454+K00811+K01244+K01762
Fatty acid elongation	ko00062	4	27	592	4840	Cs1g20370;Cs2g16470;Cs3g24890;Cs7g29210	K10703+K15397+K15397+K10258
Alanine, aspartate and glutamate metabolism	ko00250	10	42	592	4840	Cs1g02320;Cs4g19820;Cs5g04170;Cs7g06000;Cs7g09270;Cs7g14020;Cs8g07760;Cs8g20410;Cs9g17990;orange1.1t03248	K00827+K14454+K00294+K00811+K14272+K01915+K00764+K01953+K00264+K17761
Carotenoid biosynthesis	ko00906	5	48	592	4840	Cs3g11180;Cs3g13040;Cs4g14850;Cs5g30540;orange1.1t00772	K00514+K00514+K06444+K17911+K06443
Plant hormone signal transduction	ko04075	24	245	592	4840	Cs1g12440;Cs1g17890;Cs1g23700;Cs2g17230;Cs3g06930;Cs3g18000;Cs3g19780;Cs3g21410;Cs3g23040;Cs4g01640;Cs4g06910;Cs4g19090;Cs5g11160;Cs5g34270;Cs5g34860;Cs6g11930;Cs7g31320;Cs7g31880;Cs8g12880;Cs9g02730;orange1.1t00464;orange1.1t02550;orange1.1t04011;orange1.1t06053	K14490+K14497+K14503+K13464+K14514+K14498+K14492+K14432+K14495+K14491+K14488+K14484+K14431+K14498+K14490+K14513+K13946+K14497+K14509+K14491+K14506+K14488+K14488+K14508
alpha-Linolenic acid metabolism	ko00592	3	60	592	4840	Cs4g16080;Cs6g18910;orange1.1t03773	K10527+K10525+K00454
Spliceosome	ko03040	29	190	592	4840	Cs1g03140;Cs1g12370;Cs2g06390;Cs2g17780;Cs2g23910;Cs3g05390;Cs3g09890;Cs4g01160;Cs4g08340;Cs4g17730;Cs5g29810;Cs5g32330;Cs5g33310;Cs6g02460;Cs6g12950;Cs6g12970;Cs6g14210;Cs7g02590;Cs7g28020;Cs7g28100;Cs7g28240;Cs7g29020;Cs8g03720;Cs9g02960;Cs9g03100;Cs9g09670;Cs9g10280;orange1.1t03015;orange1.1t03258	K12877+K12856+K12829+K12879+K12883+K11984+K12873+K12852+K12741+K12845+K12819+K11095+K11091+K12854+K12830+K12830+K12733+K12874+K12896+K12843+K12830+K03283+K12821+K12900+K12825+K12837+K12832+K12826+K12811
Ribosome	ko03010	77	284	592	4840	Cs1g04980;Cs1g21450;Cs1g21550;Cs1g25210;Cs2g22300;Cs2g25420;Cs2g27960;Cs3g03310;Cs3g07500;Cs3g11410;Cs3g14260;Cs3g19090;Cs3g21800;Cs3g24320;Cs3g24850;Cs3g25120;Cs4g04280;Cs4g12360;Cs4g13240;Cs4g19960;Cs5g01120;Cs5g01230;Cs5g01940;Cs5g03140;Cs5g03890;Cs5g07210;Cs5g14790;Cs5g29530;Cs5g33350;Cs6g02040;Cs6g04090;Cs6g06100;Cs6g06825;Cs6g07530;Cs6g09140;Cs6g09700;Cs6g11020;Cs6g11320;Cs6g11710;Cs6g14000…	K02876+K02898+K02935+K02938+K02920+K02899+K02935+K02877+K02943+K02974+K02971+K02952+K02964+K02996+K02899+K02909+K02937+K02992+K02983+K02922+K02940+K02867+K02990+K02947+K02915+K02880+K02882+K02875+K02883+K02984+K02930+K02935+K02917+K02917+K02987+K02984+K02959+K02901+K02870+K02962+K02927+K02993+K02966+K02997+K02997+K02949+K02977+K02880+K02995+K02934+K02962+K02893+K02866+K02941+K02980+K02960+K02975+…
Carbon metabolism	ko01200	29	231	592	4840	Cs1g21030;Cs1g22930;Cs2g01620;Cs2g03260;Cs2g12320;Cs2g25020;Cs2g28210;Cs3g22480;Cs4g15520;Cs4g19820;Cs5g06870;Cs5g10920;Cs5g20740;Cs5g29390;Cs6g01060;Cs6g22090;Cs7g07890;Cs7g09270;Cs7g11670;Cs7g13790;Cs7g26180;Cs8g03650;Cs8g06950;Cs9g01670;Cs9g07880;orange1.1t01588;orange1.1t02644;orange1.1t04187;orange1.1t05524	K00026+K15634+K00626+K00162+K00873+K01783+K00122+K00627+K00844+K14454+K00134+K01783+K00600+K01900+K00036+K02160+K00161+K14272+K01057+K01899+K01689+K00873+K00162+K00382+K00873+K01647+K00863+K00031+K01595
Glutathione metabolism	ko00480	9	118	592	4840	Cs3g12590;Cs3g17910;Cs5g15190;Cs6g01060;Cs7g05430;Cs7g15770;Cs7g17630;Cs7g18550;orange1.1t04187	K01920+K00434+K00799+K00036+K00434+K00799+K00799+K00799+K00031
Proteasome	ko03050	9	45	592	4840	Cs1g17300;Cs3g08660;Cs3g25060;Cs4g07260;Cs6g07180;Cs7g09690;Cs9g07320;orange1.1t02288;orange1.1t02767	K02730+K03039+K02725+K02730+K06700+K02739+K02734+K02728+K03061
Tryptophan metabolism	ko00380	2	28	592	4840	Cs1g24850;Cs2g01620	K00128+K00626
Oxidative phosphorylation	ko00190	15	112	592	4840	Cs1g18560;Cs1g18570;Cs1g21570;Cs1g25080;Cs3g08960;Cs3g15070;Cs3g21255;Cs4g13470;Cs5g11880;Cs5g25030;Cs6g05740;Cs7g27610;Cs8g08740;Cs9g05180;orange1.1t01461	K03940+K02140+K03937+K02155+K02258+K01507+K00416+K02140+K02136+K03939+K01507+K02138+K03965+K03952+K11353
Pentose and glucuronate interconversions	ko00040	9	116	592	4840	Cs1g18850;Cs1g24850;Cs2g25020;Cs2g27910;Cs4g06630;Cs5g10920;Cs7g28180;Cs9g16660;orange1.1t00800	K00963+K00128+K01783+K01184+K01051+K01783+K01728+K00008+K00008
Steroid biosynthesis	ko00100	1	43	592	4840	Cs5g09610	K14423
Aminoacyl-tRNA biosynthesis	ko00970	8	70	592	4840	Cs2g12710;Cs4g12580;Cs4g19110;Cs5g35180;Cs6g17400;Cs8g03610;Cs9g11680;orange1.1t00946	K01886+K01873+K01867+K02434+K01889+K01876+K01874+K01892
Glycerolipid metabolism	ko00561	7	60	592	4840	Cs1g06230;Cs1g24850;Cs3g23660;Cs4g05250;Cs4g14700;orange1.1t00375;orange1.1t02644	K00901+K00128+K15728+K03715+K11155+K13508+K00863
beta-Alanine metabolism	ko00410	7	47	592	4840	Cs1g24850;Cs2g02650;Cs5g09470;Cs5g28150;Cs7g09230;Cs7g10890;orange1.1t02649	K00128+K01578+K00276+K01918+K00276+K17839+K00207
mRNA surveillance pathway	ko03015	19	125	592	4840	Cs1g03140;Cs1g19840;Cs2g09690;Cs2g23910;Cs3g22120;Cs5g02970;Cs5g15760;Cs5g28490;Cs6g07650;Cs6g10790;Cs7g04760;Cs7g09800;Cs7g09820;Cs7g10130;orange1.1t00900;orange1.1t01010;orange1.1t01906;orange1.1t02107;orange1.1t04056	K12877+K14396+K14404+K12883+K14407+K06269+K14325+K08873+K13917+K14408+K04382+K14398+K14398+K11584+K11584+K13126+K14328+K04382+K13126
C5-Branched dibasic acid metabolism	ko00660	2	7	592	4840	Cs1g11670;Cs7g22130	K00052+K01652
Homologous recombination	ko03440	4	43	592	4840	Cs3g07300;Cs7g30550;Cs8g05850;Cs8g08200	K07466+K10875+K10875+K10875
Plant-pathogen interaction	ko04626	20	277	592	4840	Cs1g14090;Cs1g25420;Cs2g19800;Cs2g29020;Cs2g29030;Cs3g22370;Cs4g01770;Cs4g08020;Cs4g08220;Cs4g10330;Cs5g09510;Cs5g22810;Cs6g08510;Cs7g07060;Cs7g07070;Cs7g23650;Cs9g12450;Cs9g18250;orange1.1t03802;orange1.1t05798	K13459+K13412+K18834+K02183+K02183+K13412+K05391+K13457+K04079+K13412+K13448+K13448+K13412+K05391+K05391+K13412+K13412+K05391+K18875+K02183
Ubiquinone and other terpenoid-quinone biosynthesis	ko00130	8	69	592	4840	Cs1g08010;Cs1g10530;Cs3g03960;Cs3g08510;Cs4g19670;Cs7g06040;Cs9g07820;orange1.1t01587	K00815+K09833+K09833+K01904+K09834+K09833+K12502+K00591
Base excision repair	ko03410	11	43	592	4840	Cs3g02615;Cs3g02620;Cs3g24910;Cs5g04950;Cs5g30070;Cs5g30080;Cs5g33270;Cs7g08130;Cs7g31180;orange1.1t03234;orange1.1t03671	K03648+K03648+K01247+K10773+K10798+K10798+K10798+K03512+K10802+K01246+K10773
Purine metabolism	ko00230	20	157	592	4840	Cs1g03110;Cs1g21470;Cs1g26080;Cs2g06070;Cs2g12320;Cs2g24970;Cs3g21990;Cs3g25910;Cs5g07110;Cs5g26110;Cs7g31810;Cs8g03650;Cs8g06110;Cs8g07760;Cs8g09030;Cs9g07880;Cs9g16530;orange1.1t00527;orange1.1t01309;orange1.1t03665	K00940+K00860+K03006+K03010+K00873+K00939+K00760+K13811+K00939+K14641+K01952+K00873+K00940+K00764+K03010+K00873+K01835+K03019+K03046+K03040
Biosynthesis of amino acids	ko01230	29	227	592	4840	Cs1g08010;Cs1g11670;Cs1g19830;Cs1g22930;Cs2g12320;Cs2g17560;Cs2g25020;Cs3g16440;Cs4g19820;Cs5g06870;Cs5g10920;Cs5g20740;Cs5g24360;Cs5g34730;Cs7g06000;Cs7g09270;Cs7g14020;Cs7g22130;Cs7g26180;Cs7g30350;Cs7g30990;Cs8g01210;Cs8g03650;Cs9g07880;Cs9g17990;orange1.1t01036;orange1.1t01588;orange1.1t03899;orange1.1t04187	K00815+K00052+K01626+K15634+K00873+K00133+K01783+K00826+K14454+K00134+K01783+K00600+K01649+K00872+K00811+K14272+K01915+K01652+K01689+K15227+K01817+K00872+K00873+K00873+K00264+K01438+K01647+K00765+K00031
ABC transporters	ko02010	4	31	592	4840	Cs1g08880;Cs3g26380;Cs6g21110;Cs9g16780	K05663+K05658+K05658+K05655
Ribosome biogenesis in eukaryotes	ko03008	10	90	592	4840	Cs1g21900;Cs1g26740;Cs2g29040;Cs3g01650;Cs4g17730;Cs6g12820;Cs7g13540;Cs8g08260;Cs9g14700;orange1.1t02117	K03097+K03264+K13288+K14571+K12845+K14569+K14536+K14573+K14568+K14536
Arginine and proline metabolism	ko00330	8	70	592	4840	Cs1g24850;Cs4g19820;Cs5g04170;Cs5g24650;Cs7g06000;Cs7g10890;Cs7g14020;orange1.1t01036	K00128+K14454+K00294+K00472+K00811+K17839+K01915+K01438
Synthesis and degradation of ketone bodies	ko00072	2	6	592	4840	Cs2g01620;Cs6g16950	K00626+K01640
DNA replication	ko03030	2	43	592	4840	Cs3g07300;Cs7g20330	K07466+K10743
Histidine metabolism	ko00340	2	17	592	4840	Cs1g24850;orange1.1t03899	K00128+K00765
Carbon fixation in photosynthetic organisms	ko00710	7	60	592	4840	Cs1g21030;Cs2g25020;Cs4g19820;Cs5g06870;Cs5g10920;Cs7g09270;orange1.1t05524	K00026+K01783+K14454+K00134+K01783+K14272+K01595
Ubiquitin mediated proteolysis	ko04120	27	141	592	4840	Cs1g07320;Cs1g16500;Cs2g02170;Cs2g15560;Cs2g28530;Cs3g23230;Cs4g08600;Cs4g20130;Cs5g02640;Cs5g04150;Cs5g27160;Cs6g09050;Cs6g10270;Cs6g10280;Cs6g15780;Cs6g21060;Cs6g21870;Cs8g02700;Cs8g06890;Cs8g15610;Cs8g19250;Cs8g20120;Cs8g20660;Cs9g06300;orange1.1t00388;orange1.1t04320;orange1.1t06030	K10581+K04554+K10591+K10580+K10576+K10577+K10592+K10144+K06689+K10573+K10573+K03178+K06689+K06689+K10588+K03869+K10597+K10590+K10579+K10144+K03872+K10140+K03178+K10686+K10576+K03353+K03353
Cyanoamino acid metabolism	ko00460	3	63	592	4840	Cs2g12100;Cs5g20740;Cs8g03370	K01188+K00600+K01188
Fatty acid degradation	ko00071	6	47	592	4840	Cs1g24850;Cs2g01620;Cs3g19600;Cs4g16080;Cs5g28330;orange1.1t01720	K00128+K00626+K01897+K10527+K01897+K01897
Pyrimidine metabolism	ko00240	13	120	592	4840	Cs1g03110;Cs1g26080;Cs2g06070;Cs3g01690;Cs4g09290;Cs5g26110;Cs8g06110;Cs8g09030;orange1.1t00527;orange1.1t01309;orange1.1t02649;orange1.1t03665;orange1.1t03873	K00940+K03006+K03010+K13421+K01520+K14641+K00940+K03010+K03019+K03046+K00207+K03040+K13421
Monoterpenoid biosynthesis	ko00902	2	12	592	4840	Cs2g07240;orange1.1t00326	K15086+K15095
Glycine, serine and threonine metabolism	ko00260	10	66	592	4840	Cs1g02320;Cs1g22930;Cs2g17560;Cs5g09470;Cs5g20740;Cs5g34730;Cs7g09230;Cs7g09270;Cs8g01210;Cs9g01670	K00827+K15634+K00133+K00276+K00600+K00872+K00276+K14272+K00872+K00382
Inositol phosphate metabolism	ko00562	6	61	592	4840	Cs3g02580;Cs4g06740;Cs7g08800;Cs7g15610;Cs8g05190;Cs9g13170	K00469+K00921+K00914+K01114+K01110+K00999
Tyrosine metabolism	ko00350	5	62	592	4840	Cs1g08010;Cs4g19820;Cs5g09470;Cs7g06000;Cs7g09230	K00815+K14454+K00276+K00811+K00276
Phenylalanine, tyrosine and tryptophan biosynthesis	ko00400	6	51	592	4840	Cs1g08010;Cs1g19830;Cs4g19820;Cs7g06000;Cs7g30350;Cs7g30990	K00815+K01626+K14454+K00811+K15227+K01817
Biosynthesis of unsaturated fatty acids	ko01040	2	33	592	4840	Cs1g20370;Cs7g29210	K10703+K10258
Ether lipid metabolism	ko00565	1	22	592	4840	Cs7g15610	K01114
Biotin metabolism	ko00780	4	30	592	4840	orange1.1t00704;orange1.1t03692;orange1.1t03697;orange1.1t05897	K01012+K01012+K01012+K01012
Valine, leucine and isoleucine degradation	ko00280	7	50	592	4840	Cs1g24850;Cs2g01620;Cs3g16440;Cs3g20490;Cs6g16950;Cs8g06050;Cs9g01670	K00128+K00626+K00826+K00166+K01640+K01969+K00382
Galactose metabolism	ko00052	6	76	592	4840	Cs1g18850;Cs3g09770;Cs4g05490;Cs4g15520;Cs5g02150;Cs9g16530	K00963+K01187+K06617+K00844+K01784+K01835
Riboflavin metabolism	ko00740	1	11	592	4840	Cs2g06820	K00861
Nicotinate and nicotinamide metabolism	ko00760	2	20	592	4840	Cs4g08700;orange1.1t04780	K06210+K00767
Pentose phosphate pathway	ko00030	5	52	592	4840	Cs2g25020;Cs5g10920;Cs6g01060;Cs7g11670;Cs9g16530	K01783+K01783+K00036+K01057+K01835
RNA transport	ko03013	24	178	592	4840	Cs1g02930;Cs1g03140;Cs1g03560;Cs1g11230;Cs1g16620;Cs2g17780;Cs2g20280;Cs2g20320;Cs2g23910;Cs2g29270;Cs3g14820;Cs3g23230;Cs3g23460;Cs3g23470;Cs4g17785;Cs5g02460;Cs5g15760;Cs6g09020;Cs9g04230;orange1.1t01010;orange1.1t01906;orange1.1t03233;orange1.1t04056;orange1.1t05369	K03260+K12877+K14306+K14297+K03239+K12879+K03236+K00784+K12883+K03241+K03254+K10577+K14292+K13174+K14310+K14299+K14325+K14293+K03242+K13126+K14328+K09291+K13126+K03754
Glycerophospholipid metabolism	ko00564	9	77	592	4840	Cs1g06230;Cs3g23660;Cs7g15610;Cs7g17010;Cs7g27950;Cs9g13170;orange1.1t00375;orange1.1t02762;orange1.1t03552	K00901+K15728+K01114+K01094+K00995+K00999+K13508+K00550+K01613
Selenocompound metabolism	ko00450	2	23	592	4840	Cs3g25910;Cs9g11680	K13811+K01874
Glycolysis / Gluconeogenesis	ko00010	14	113	592	4840	Cs1g22930;Cs1g24850;Cs2g03260;Cs2g12320;Cs3g22480;Cs4g15520;Cs5g06870;Cs7g07890;Cs7g26180;Cs8g03650;Cs8g06950;Cs9g01670;Cs9g07880;Cs9g16530	K15634+K00128+K00162+K00873+K00627+K00844+K00134+K00161+K01689+K00873+K00162+K00382+K00873+K01835
Phagosome	ko04145	15	81	592	4840	Cs1g04970;Cs1g25080;Cs2g09970;Cs2g14830;Cs3g15060;Cs3g26180;Cs4g06740;Cs4g16130;Cs5g05110;Cs5g25180;Cs7g08800;Cs7g09850;Cs7g24700;Cs8g02670;Cs8g03680	K09481+K02155+K07375+K08488+K08057+K07375+K00921+K04392+K04392+K08488+K00914+K07375+K07889+K04392+K07374
Tropane, piperidine and pyridine alkaloid biosynthesis	ko00960	6	47	592	4840	Cs1g08010;Cs4g19820;Cs5g09470;Cs7g06000;Cs7g09230;Cs8g19080	K00815+K14454+K00276+K00811+K00276+K08081
Butanoate metabolism	ko00650	4	17	592	4840	Cs2g01620;Cs6g16950;Cs7g22130;orange1.1t03248	K00626+K01640+K01652+K17761
SNARE interactions in vesicular transport	ko04130	7	40	592	4840	Cs2g14830;Cs4g01590;Cs4g20200;Cs5g25180;Cs5g33650;Cs5g35200;Cs7g05630	K08488+K08516+K08490+K08488+K08489+K08497+K08515
Lipoic acid metabolism	ko00785	1	5	592	4840	Cs3g24250	K03801
Phenylpropanoid biosynthesis	ko00940	13	218	592	4840	Cs1g20230;Cs2g12100;Cs2g25450;Cs3g08510;Cs3g26570;Cs4g02360;Cs4g02380;Cs5g16860;Cs6g04560;Cs8g03370;Cs8g04970;Cs8g04980;orange1.1t02947	K00430+K01188+K00430+K01904+K00083+K13065+K13065+K13066+K00430+K01188+K00083+K00083+K13066
Stilbenoid, diarylheptanoid and gingerol biosynthesis	ko00945	2	36	592	4840	Cs4g02360;Cs4g02380	K13065+K13065
Propanoate metabolism	ko00640	5	26	592	4840	Cs2g01620;Cs2g02650;Cs5g29390;Cs6g22090;Cs7g13790	K00626+K01578+K01900+K02160+K01899
Phosphatidylinositol signaling system	ko04070	8	55	592	4840	Cs1g06230;Cs2g29020;Cs2g29030;Cs4g06740;Cs7g08800;Cs8g05190;Cs9g13170;orange1.1t05798	K00901+K02183+K02183+K00921+K00914+K01110+K00999+K02183
RNA degradation	ko03018	17	138	592	4840	Cs1g26690;Cs2g13420;Cs2g22350;Cs2g22360;Cs2g30700;Cs3g04960;Cs6g11230;Cs6g13610;Cs7g26180;Cs8g14780;Cs8g14870;Cs8g16320;orange1.1t01010;orange1.1t01562;orange1.1t02199;orange1.1t04056;orange1.1t04719	K12585+K14442+K04043+K04043+K03678+K04043+K12617+K14442+K01689+K12611+K12611+K12587+K13126+K01148+K12603+K13126+K04077
Nucleotide excision repair	ko03420	9	60	592	4840	Cs3g07300;Cs3g13400;Cs4g15650;Cs6g18740;Cs7g13210;Cs8g20120;orange1.1t01112;orange1.1t02859;orange1.1t05431	K07466+K10849+K03144+K10839+K10839+K10140+K03142+K10839+K10843
Porphyrin and chlorophyll metabolism	ko00860	3	42	592	4840	Cs2g26780;Cs3g23880;Cs4g18730	K10960+K01719+K01772
Nitrogen metabolism	ko00910	5	30	592	4840	Cs7g08660;Cs7g14020;Cs9g09650;Cs9g17990;orange1.1t03572	K01673+K01915+K01725+K00264+K00284
Thiamine metabolism	ko00730	2	12	592	4840	Cs4g11090;orange1.1t01449	K03146+K00878
Fatty acid biosynthesis	ko00061	4	51	592	4840	Cs3g19600;Cs5g28330;Cs6g22090;orange1.1t01720	K01897+K01897+K02160+K01897
Starch and sucrose metabolism	ko00500	11	231	592	4840	Cs1g18850;Cs2g12100;Cs2g27910;Cs3g09770;Cs4g06630;Cs4g15520;Cs5g05200;Cs8g03370;Cs9g16530;orange1.1t00277;orange1.1t00361	K00963+K01188+K01184+K01187+K01051+K00844+K16055+K01188+K01835+K00847+K01177
Photosynthesis - antenna proteins	ko00196	2	15	592	4840	Cs1g14270;Cs9g17350	K08911+K14172
Non-homologous end-joining	ko03450	2	9	592	4840	Cs4g04190;Cs7g08130	K10777+K03512
Fatty acid metabolism	ko01212	8	79	592	4840	Cs1g20370;Cs2g01620;Cs3g19600;Cs4g16080;Cs5g28330;Cs6g22090;Cs7g29210;orange1.1t01720	K10703+K00626+K01897+K10527+K01897+K02160+K10258+K01897
Other glycan degradation	ko00511	1	29	592	4840	Cs8g04680	K15923
Isoquinoline alkaloid biosynthesis	ko00950	5	36	592	4840	Cs1g08010;Cs4g19820;Cs5g09470;Cs7g06000;Cs7g09230	K00815+K14454+K00276+K00811+K00276
Citrate cycle (TCA cycle)	ko00020	10	47	592	4840	Cs1g21030;Cs2g03260;Cs3g22480;Cs5g29390;Cs7g07890;Cs7g13790;Cs8g06950;Cs9g01670;orange1.1t01588;orange1.1t04187	K00026+K00162+K00627+K01900+K00161+K01899+K00162+K00382+K01647+K00031
Diterpenoid biosynthesis	ko00904	2	27	592	4840	Cs2g06470;orange1.1t03278	K17982+K04121
Glyoxylate and dicarboxylate metabolism	ko00630	8	50	592	4840	Cs1g21030;Cs2g01620;Cs2g28210;Cs5g20740;Cs7g09270;Cs7g14020;orange1.1t01588;orange1.1t03572	K00026+K00626+K00122+K00600+K14272+K01915+K01647+K00284
Glycosylphosphatidylinositol(GPI)-anchor biosynthesis	ko00563	2	30	592	4840	orange1.1t02878;orange1.1t02988	K05287+K03857
Valine, leucine and isoleucine biosynthesis	ko00290	4	22	592	4840	Cs1g11670;Cs3g16440;Cs5g24360;Cs7g22130	K00052+K00826+K01649+K01652
Basal transcription factors	ko03022	12	54	592	4840	Cs2g02270;Cs3g15850;Cs3g16970;Cs3g25520;Cs4g15650;Cs5g10600;Cs7g06890;Cs7g14750;orange1.1t01112;orange1.1t04242;orange1.1t05214;orange1.1t05431	K03138+K03129+K03123+K03139+K03144+K03137+K03134+K03133+K03142+K03125+K14649+K10843
Fructose and mannose metabolism	ko00051	6	58	592	4840	Cs2g28850;Cs3g27840;Cs4g15520;Cs9g16660;orange1.1t00277;orange1.1t00800	K00966+K00895+K00844+K00008+K00847+K00008
Limonene and pinene degradation	ko00903	1	7	592	4840	Cs1g24850	K00128
Sulfur metabolism	ko00920	4	33	592	4840	Cs1g06660;Cs1g21470;Cs3g25910;Cs5g19640	K01082+K00860+K13811+K08738
Peroxisome	ko04146	16	91	592	4840	Cs2g02650;Cs2g15140;Cs3g02690;Cs3g19600;Cs4g07510;Cs4g19910;Cs5g05430;Cs5g26750;Cs5g28330;Cs6g16950;Cs7g02960;Cs8g15520;orange1.1t00030;orange1.1t01720;orange1.1t02246;orange1.1t04187	K01578+K13348+K13345+K01897+K13342+K13348+K13343+K04565+K01897+K01640+K12663+K04565+K13336+K01897+K13356+K00031
Cutin, suberine and wax biosynthesis	ko00073	2	24	592	4840	Cs6g05260;orange1.1t02246	K15404+K13356
