# Supplementary material for: Genomic and transcriptomic analyses of Citrus sinensis varieties provide insights into Valencia orange fruit mastication trait formation
Source: Hortic Res. 2021 Oct 1;8:218. doi: 10.1038/s41438-021-00653-5 (PMC8484299; doi:10.1038/s41438-021-00653-5)
Supplement: Supplementary file 15 — Table S7. Overview of sample information and RNA-seq statistics [file 41438_2021_653_MOESM15_ESM.xlsx]

## Sheet: Sheet1
Table S7. Overview of sample information and RNA-seq statistics.
Sample		Description	Library construction				Sequencing data				Mapped to reference genome
Group	Sample id	Cultivar	RIN	Lib. Insert Size	Sequencing Platform	Sequencing Mode	Raw bases (bp)	Clean base (bp)	Clean Data %	Q30 (%)	Total_Mapped	Multiple_Mapped	Uniquely_Mapped	Mapped_to_Gene	Mapped_to_InterGene	Mapped_to_Exon
CO_peel	JC_peel1	Jincheng Orange	9.8	300bp	Illumina HiSeq	Paired-end,2×150bp	6999683520	6458829002	92.27	94.81	38844665 (90.81%)	2164271 (5.57%)	36680394 (94.43%)	35408679 (96.53%)	1271715 (3.47%)	34169277 (96.50%)
	JC_peel2	Jincheng Orange	9.9	300bp	Illumina HiSeq	Paired-end,2×150bp	7314117766	6768563222	92.54	94.74	40711783 (90.82%)	2267343 (5.57%)	38444440 (94.43%)	37120174 (96.56%)	1324266 (3.44%)	35832371 (96.53%)
	JC_peel3	Jincheng Orange	9.7	300bp	Illumina HiSeq	Paired-end,2×150bp	7082931934	6591821044	93.06	94.66	39618461 (90.75%)	2122902 (5.36%)	37495559 (94.64%)	36200315 (96.55%)	1295244 (3.45%)	34904914 (96.42%)
	TY_peel1	Taoye Orange	10	300bp	Illumina HiSeq	Paired-end,2×150bp	8181465088	7606663354	92.97	94.62	40065328 (93.95%)	1843661 (4.60%)	38221667 (95.40%)	37234054 (97.42%)	987613 (2.58%)	36372962 (97.69%)
	TY_peel2	Taoye Orange	10	300bp	Illumina HiSeq	Paired-end,2×150bp	7407840748	6885736202	92.95	94.85	37346980 (93.86%)	1730645 (4.63%)	35616335 (95.37%)	34688403 (97.39%)	927932 (2.61%)	33860303 (97.61%)
	TY_peel3	Taoye Orange	9.6	300bp	Illumina HiSeq	Paired-end,2×150bp	7183725340	6668368078	92.82	94.93	38577414 (93.93%)	1943328 (5.04%)	36634086 (94.96%)	35648565 (97.31%)	985521 (2.69%)	34679903 (97.28%)
	XF_peel1	Xianfeng Orange	9.8	300bp	Illumina HiSeq	Paired-end,2×150bp	7309071044	6802389638	93.06	94.56	43634662 (86.62%)	2377016 (5.45%)	41257646 (94.55%)	39854236 (96.60%)	1403410 (3.40%)	38470218 (96.53%)
	XF_peel2	Xianfeng Orange	9.7	300bp	Illumina HiSeq	Paired-end,2×150bp	6899854400	6411227762	92.91	94.48	39756246 (87.18%)	2080439 (5.23%)	37675807 (94.77%)	36403580 (96.62%)	1272227 (3.38%)	35133372 (96.51%)
	XF_peel3	Xianfeng Orange	9.6	300bp	Illumina HiSeq	Paired-end,2×150bp	7165202774	6649475260	92.8	94.88	38271149 (86.66%)	2132714 (5.57%)	36138435 (94.43%)	34877550 (96.51%)	1260885 (3.49%)	33616045 (96.38%)
VO_peel	CU_peel1	Cutter Valencia Orange	9.2	300bp	Illumina HiSeq	Paired-end,2×150bp	6689751490	6210150122	92.83	94.94	37688153 (91.64%)	2141676 (5.68%)	35546477 (94.32%)	34330941 (96.58%)	1215536 (3.42%)	33142866 (96.54%)
	CU_peel2	Cutter Valencia Orange	9.2	300bp	Illumina HiSeq	Paired-end,2×150bp	6870039148	6387826386	92.98	95.06	38791418 (91.70%)	2093355 (5.40%)	36698063 (94.60%)	35495016 (96.72%)	1203047 (3.28%)	34316389 (96.68%)
	CU_peel3	Cutter Valencia Orange	9.4	300bp	Illumina HiSeq	Paired-end,2×150bp	6501691560	6037267202	92.85	95.57	36795289 (92.03%)	1858056 (5.05%)	34937233 (94.95%)	33831599 (96.84%)	1105634 (3.16%)	32753182 (96.81%)
	DE_peel1	Delta Valencia Orange	9.4	300bp	Illumina HiSeq	Paired-end,2×150bp	7216234432	6708745176	92.96	95.53	40713241 (92.99%)	2226312 (5.47%)	38486929 (94.53%)	37250826 (96.79%)	1236103 (3.21%)	36211030 (97.21%)
	DE_peel2	Delta Valencia Orange	9.3	300bp	Illumina HiSeq	Paired-end,2×150bp	7055106560	6569184634	93.11	95.55	39694348 (92.99%)	2440818 (6.15%)	37253530 (93.85%)	35949894 (96.50%)	1303636 (3.50%)	34890822 (97.05%)
	DE_peel3	Delta Valencia Orange	9.3	300bp	Illumina HiSeq	Paired-end,2×150bp	7785743616	7245327300	93.05	95.54	39917574 (92.89%)	2281176 (5.71%)	37636398 (94.29%)	36357985 (96.60%)	1278413 (3.40%)	35312877 (97.13%)
	RR_peel1	Rohde Red Valencia Orange	9.6	300bp	Illumina HiSeq	Paired-end,2×150bp	7044754302	6554760510	93.04	95.26	36862591 (92.74%)	2389458 (6.48%)	34473133 (93.52%)	33237780 (96.42%)	1235353 (3.58%)	32183935 (96.83%)
	RR_peel2	Rohde Red Valencia Orange	7.9	300bp	Illumina HiSeq	Paired-end,2×150bp	7023472966	6529702362	92.96	95.48	40269201 (92.94%)	2421834 (6.01%)	37847367 (93.99%)	36557751 (96.59%)	1289616 (3.41%)	35540293 (97.22%)
	RR_peel3	Rohde Red Valencia Orange	9.3	300bp	Illumina HiSeq	Paired-end,2×150bp	7559931874	7033449234	93.03	95.57	37458250 (93.12%)	2280633 (6.09%)	35177617 (93.91%)	33965582 (96.55%)	1212035 (3.45%)	32981450 (97.10%)
CO_pulp	JC_pulp1	Jincheng Orange	9.2	300bp	Illumina HiSeq	Paired-end,2×150bp	7114204638	6611098912	92.92	95.43	40714673 (93.93%)	2042898 (5.02%)	38671775 (94.98%)	37609125 (97.25%)	1062650 (2.75%)	36663016 (97.48%)
	JC_pulp2	Jincheng Orange	9.1	300bp	Illumina HiSeq	Paired-end,2×150bp	6938669554	6445545532	92.89	95.46	43942247 (93.80%)	2214738 (5.04%)	41727509 (94.96%)	40553314 (97.19%)	1174195 (2.81%)	39476044 (97.34%)
	JC_pulp3	Jincheng Orange	10	300bp	Illumina HiSeq	Paired-end,2×150bp	6986728324	6488701332	92.87	95.4	45053575 (93.87%)	2197530 (4.88%)	42856045 (95.12%)	41689168 (97.28%)	1166877 (2.72%)	40692598 (97.61%)
	TY_pulp1	Taoye Orange	9.4	300bp	Illumina HiSeq	Paired-end,2×150bp	6455339392	6002147924	92.97	95.06	40884069 (90.75%)	2222128 (5.44%)	38661941 (94.56%)	37383263 (96.69%)	1278678 (3.31%)	36104309 (96.58%)
	TY_pulp2	Taoye Orange	9.3	300bp	Illumina HiSeq	Paired-end,2×150bp	7055120754	6542574810	92.73	95.43	38536537 (90.76%)	2178429 (5.65%)	36358108 (94.35%)	35110364 (96.57%)	1247744 (3.43%)	33906968 (96.57%)
	TY_pulp3	Taoye Orange	9.6	300bp	Illumina HiSeq	Paired-end,2×150bp	6537686336	6074245290	92.91	95.43	40031509 (90.91%)	2107813 (5.27%)	37923696 (94.73%)	36682701 (96.73%)	1240995 (3.27%)	35456905 (96.66%)
	XF_pulp1	Xianfeng Orange	9.5	300bp	Illumina HiSeq	Paired-end,2×150bp	7052970816	6545126106	92.79	95.81	44244482 (93.90%)	2152842 (4.87%)	42091640 (95.13%)	40980394 (97.36%)	1111246 (2.64%)	39960145 (97.51%)
	XF_pulp2	Xianfeng Orange	10	300bp	Illumina HiSeq	Paired-end,2×150bp	7617217952	7074226482	92.87	95.84	40462540 (93.94%)	1927327 (4.76%)	38535213 (95.24%)	37517176 (97.36%)	1018037 (2.64%)	36554769 (97.43%)
	XF_pulp3	Xianfeng Orange	9.1	300bp	Illumina HiSeq	Paired-end,2×150bp	7791332428	7247468480	93.01	95.83	44391756 (94.02%)	2127084 (4.79%)	42264672 (95.21%)	41153159 (97.37%)	1111513 (2.63%)	40120170 (97.49%)
VO_pulp	CU_pulp1	Cutter Valencia Orange	9.6	300bp	Illumina HiSeq	Paired-end,2×150bp	7649436520	7114624116	93	95.96	37315442 (93.89%)	1876613 (5.03%)	35438829 (94.97%)	34495607 (97.34%)	943222 (2.66%)	33558231 (97.28%)
	CU_pulp2	Cutter Valencia Orange	9.7	300bp	Illumina HiSeq	Paired-end,2×150bp	7006261986	6503702880	92.82	95.78	40734530 (93.83%)	1856796 (4.56%)	38877734 (95.44%)	37904697 (97.50%)	973037 (2.50%)	36980620 (97.56%)
	CU_pulp3	Cutter Valencia Orange	9.4	300bp	Illumina HiSeq	Paired-end,2×150bp	7705957028	7129851560	92.52	95.96	39876583 (94.00%)	1991468 (4.99%)	37885115 (95.01%)	36894731 (97.39%)	990384 (2.61%)	35906589 (97.32%)
	DE_pulp1	Delta Valencia Orange	9.2	300bp	Illumina HiSeq	Paired-end,2×150bp	6451650764	6001539696	93.02	95.69	39717369 (91.50%)	2181437 (5.49%)	37535932 (94.51%)	36246304 (96.56%)	1289628 (3.44%)	35025197 (96.63%)
	DE_pulp2	Delta Valencia Orange	9.6	300bp	Illumina HiSeq	Paired-end,2×150bp	7051215592	6555280252	92.96	95.55	39526874 (91.41%)	2138792 (5.41%)	37388082 (94.59%)	36127995 (96.63%)	1260087 (3.37%)	34929496 (96.68%)
	DE_pulp3	Delta Valencia Orange	9.5	300bp	Illumina HiSeq	Paired-end,2×150bp	6882672110	6405758844	93.07	95.85	42487563 (91.22%)	2486946 (5.85%)	40000617 (94.15%)	38602010 (96.50%)	1398607 (3.50%)	37240879 (96.47%)
	RR_pulp1	Rohde Red Valencia Orange	9.4	300bp	Illumina HiSeq	Paired-end,2×150bp	6922421048	6439359062	93.02	95.71	40973238 (92.22%)	2377890 (5.80%)	38595348 (94.20%)	37325994 (96.71%)	1269354 (3.29%)	36055505 (96.60%)
	RR_pulp2	Rohde Red Valencia Orange	9.7	300bp	Illumina HiSeq	Paired-end,2×150bp	6445784716	6007987698	93.2	95.81	40097566 (92.17%)	2310541 (5.76%)	37787025 (94.24%)	36531451 (96.68%)	1255574 (3.32%)	35275269 (96.56%)
	RR_pulp3	Rohde Red Valencia Orange	9.5	300bp	Illumina HiSeq	Paired-end,2×150bp	6662563940	6201766904	93.08	95.79	44260290 (92.24%)	2650226 (5.99%)	41610064 (94.01%)	40198728 (96.61%)	1411336 (3.39%)	38783795 (96.48%)
