# Supplementary material for: Genomic and transcriptomic analyses of Citrus sinensis varieties provide insights into Valencia orange fruit mastication trait formation
Source: Hortic Res. 2021 Oct 1;8:218. doi: 10.1038/s41438-021-00653-5 (PMC8484299; doi:10.1038/s41438-021-00653-5)
Supplement: Supplementary file 16 — Table S8. A list of key genes identified by RNA-seq [file 41438_2021_653_MOESM16_ESM.xlsx]

## Sheet: Sheet1
Supplementary Table 8. A list of key genes identified by RNA-seq.
Gene name	Gene ID	Pathway or biological process	FPKM
			JC_peel	TY_peel	XF_peel	CU_peel	DE_peel	RR_peel	JC_pulp	TY_pulp	XF_pulp	CU_pulp	DE_pulp	RR_pulp
PAL	Cs7g24940	Phenylpropanoid biosynthesis	24.441	7.51359	15.2129	19.0308	27.1116	15.9682	1.49875	3.84944	1.19801	1.92443	1.96885	2.05112
	Cs8g16290	Phenylpropanoid biosynthesis	3.26749	3.00544	3.28583	1.48286	1.2174	1.19533	0.546774	1.15482	0.515853	0.46231	0.143292	0.462757
	Cs6g11950	Phenylpropanoid biosynthesis	2.58141	1.54423	2.97553	0.70693	0.901595	0.690192	1.33815	0.368002	1.35767	0.506066	0.478898	0.385204
	Cs6g11940	Phenylpropanoid biosynthesis	109.466	95.6069	130.088	33.8483	41.7687	36.8009	40.3118	44.0198	49.174	56.808	57.5642	57.6559
C4H	Cs4g04530	Phenylpropanoid biosynthesis	0.140816	0.0675781	0.21263	0.0361641	0.148802	0	0.442466	0.0615177	0.555668	0.303484	0.356874	0.0351797
	Cs1g08620	Phenylpropanoid biosynthesis	59.36	60.6984	57.7608	54.6231	63.2806	52.2168	49.4225	42.0095	40.8948	41.1946	49.6794	45.3064
	Cs8g15800	Phenylpropanoid biosynthesis	1.67021	1.25822	1.3602	1.44351	1.28393	1.84228	0.45647	0.290075	0.512291	0.596169	0.486851	0.61108
	Cs8g15880	Phenylpropanoid biosynthesis	13.0097	12.5209	11.9872	7.61595	9.38788	7.91332	18.2689	15.2275	16.1911	10.6323	9.81155	9.93371
	Cs5g24900	Phenylpropanoid biosynthesis	0.1151	0.145099	0.0719443	0.0600022	0.00743576	0.211997	0.128016	0.134229	0.190333	0.181937	0.10142	0.100755
	Cs3g08510	Phenylpropanoid biosynthesis	0.481983	0.41782	0.462529	0.462082	0.46751	0.391901	0.556946	0.587967	0.723248	0.990088	1.01456	0.894006
	orange1.1t04489	Phenylpropanoid biosynthesis	14.747	8.45409	12.6802	14.6333	18.956	13.6429	1.15424	2.33952	0.685949	1.16625	0.918949	1.67194
	Cs7g10840	Phenylpropanoid biosynthesis	0.0950462	0.113583	0.0566105	0.0986389	0.102208	0.213351	0.00714346	0	0.00617044	0.012478	0	0
	Cs4g03330	Phenylpropanoid biosynthesis	29.2468	25.5432	27.1692	18.22	19.2922	15.7714	16.7316	22.6935	22.7018	12.3463	14.7427	17.4307
CCoAOMT	Cs4g13430	Phenylpropanoid biosynthesis	4.76085	3.27611	4.63568	3.74009	5.28185	2.97512	4.71113	3.65467	5.3512	4.58421	4.60627	5.05301
	Cs4g13440	Phenylpropanoid biosynthesis	8.04781	6.35044	7.94598	14.416	14.1316	13.3513	4.0247	4.1072	5.82	10.2905	12.4235	13.2405
	Cs1g22450	Phenylpropanoid biosynthesis	139.971	123.413	109.174	144.901	153.096	173.207	7.97322	5.75833	6.1762	8.01812	7.01039	9.1588
	Cs8g05410	Phenylpropanoid biosynthesis	59.6758	53.835	59.0977	46.164	49.173	46.879	5.15983	5.07061	5.57891	9.67581	22.8792	20.4956
	Cs6g04150	Phenylpropanoid biosynthesis	0.64628	2.16119	0.607985	0.954967	1.09923	0.539572	0.0479686	0.194694	0.0315858	0.0527301	0.0117544	0.0485244
	Cs1g12670	Phenylpropanoid biosynthesis	1.61817	2.55385	1.93091	5.68307	8.55989	4.8568	0.192751	0.693843	0.394272	2.43026	2.70868	2.29212
CCR	orange1.1t02754	Phenylpropanoid biosynthesis	44.9915	46.157	50.4046	24.7181	26.5539	17.7744	32.7714	39.1107	35.5006	39.2545	53.6976	39.6495
F5H	Cs1g24950	Phenylpropanoid biosynthesis	6.3521	7.77895	3.43752	7.95029	10.6917	10.1148	0.516397	0.290573	0.314012	0.738638	0.460351	0.789779
OMT1	Cs5g16290	Phenylpropanoid biosynthesis	6.68795	4.22093	5.30843	10.0416	11.7245	9.44424	0.862786	1.19494	0.569648	8.07476	12.4145	11.8274
CAD	Cs2g10070	Phenylpropanoid biosynthesis	14.365	14.6103	6.22233	18.9325	35.026	20.756	14.9436	28.776	20.1355	43.3985	63.6749	64.3942
	Cs5g01110	Phenylpropanoid biosynthesis	12.1492	12.4056	10.5398	10.0714	12.5736	10.0807	8.79927	10.6479	9.01852	8.18418	7.847	8.23755
	Cs8g04980	Phenylpropanoid biosynthesis	29.2622	25.947	24.7952	22.3984	25.164	18.3248	23.6871	37.5182	20.6646	28.4774	39.275	34.2068
	Cs9g15670	Phenylpropanoid biosynthesis	0.139491	0.0217822	0.0640087	0.885749	0.788149	0.721751	0.0532898	0.0891196	0.0192795	0.0184786	0.0331297	0.0971238
	Cs9g15750	Phenylpropanoid biosynthesis	4.84645	1.10202	1.97855	8.3802	7.16414	6.46506	0.853018	0.913799	1.30944	0.367815	0.330067	0.518137
PG	Cs1g12840	Pectin hydrolysis	3.71997	3.45639	3.49286	2.57308	2.46381	2.45145	2.53319	2.38367	2.56812	2.21243	1.962	2.05964
	Cs7g01690	Pectin hydrolysis	0	0	0.00445055	0.0869879	0.00885858	0.0137381	0	0	0	0	0	0
	Cs9g12470	Pectin hydrolysis	0.196813	0.0204546	0.0783805	0.0071926	0.0743226	0.0829477	0.14651	0.100328	0.294936	0.0188958	0.00661898	0.00671116
	orange1.1t01738	Pectin hydrolysis	0	0.00712435	0	0	0.0229333	0.0603263	0	0	0.0148464	0	0	0
	Cs1g12690	Pectin hydrolysis	0	0	0	0	0	0.00167865	0	0	0	0	0.00488474	0
	Cs1g12690	Pectin hydrolysis	0	0	0	0	0	0.00167865	0	0	0	0	0.00488474	0
	Cs1g12730	Pectin hydrolysis	0	0	0	0	0	0	0	0	0	0	0	0
	Cs1g12740	Pectin hydrolysis	0	0	0	0	0	0	0	0	0	0	0	0
	orange1.1t02510	Pectin hydrolysis	0	0	0	0	0	0	0	0	0	0	0	0
	Cs9g01630	Pectin hydrolysis	0.437821	0.185089	0.279984	0.128853	0.14845	0.0809067	0.755344	0.359653	0.805109	0.316445	0.718028	0.218836
	Cs7g09030	Pectin hydrolysis	0	0	0	0	0	0	0	0	0	0	0	0
	Cs2g27910	Pectin hydrolysis	0.762996	0.681466	1.22889	0.561516	0.58506	0.519725	1.68154	1.07848	2.67635	2.01945	2.69152	1.88916
	Cs5g14410	Pectin hydrolysis	0	0.012703	0.0126571	0	0.0110068	0	0	0	0	0	0	0
	Cs7g05300	Pectin hydrolysis	0	0	0	0	0	0	0	0	0	0	0	0
	Cs2g19950	Pectin hydrolysis	0	0	0	0	0	0	0	0	0	0	0	0
	Cs7g08820	Pectin hydrolysis	1.48733	1.25254	1.35632	1.32752	1.3763	1.14863	1.66604	1.43929	1.91901	1.74871	1.25224	1.29392
	Cs5g33480	Pectin hydrolysis	0	0	0	0	0	0	0	0	0.141232	0	0	0
	Cs9g03860	Pectin hydrolysis	0	0	0	0	0	0	0	0	0	0	0	0
	orange1.1t02516	Pectin hydrolysis	0	0	0	0	0	0	0	0	0	0	0	0
	Cs5g02370	Pectin hydrolysis	5.77012	4.35693	5.73942	4.92138	5.04032	7.27037	1.54881	3.16258	2.98727	1.38681	1.97923	2.15101
	Cs9g05530	Pectin hydrolysis	0	0	0	0	0	0	0	0	0	0	0	0
	Cs9g05540	Pectin hydrolysis	0	0	0	0	0	0	0	0	0	0	0	0
	Cs8g01300	Pectin hydrolysis	4.08388	4.04656	4.20818	3.82285	4.36808	3.93637	4.59875	4.37912	4.14259	3.57467	3.37861	3.65955
	orange1.1t00402	Pectin hydrolysis	0.749553	0.325899	0.36847	0.530425	0.927698	0.415603	0.308829	0.459497	0.342366	0.407939	0.352788	0.342497
	orange1.1t02511	Pectin hydrolysis	0	0	0	0	0	0	0	0	0	0	0	0
	Cs6g20600	Pectin hydrolysis	0	0	0	0	0	0	0	0	0	0	0	0
	orange1.1t02526	Pectin hydrolysis	0.0138232	0	0	0	0.0136619	0	0	0	0	0	0	0
	orange1.1t02532	Pectin hydrolysis	0.0540169	0.022048	0	0.0233644	0	0	0.0110829	0.0217254	0.0314822	0	0	0
	Cs9g05550	Pectin hydrolysis	0	0	0	0	0	0	0	0	0	0	0	0
	Cs9g05550	Pectin hydrolysis	0	0	0	0	0	0	0	0	0	0	0	0
	orange1.1t02512	Pectin hydrolysis	0	0	0	0	0	0	0	0	0	0	0	0
PME	Cs3g14610	Pectin hydrolysis	6.83298	9.726	15.3148	8.73595	9.27777	6.44897	111.736	101.012	120.348	120.422	129.183	130.633
	Cs6g21590	Pectin hydrolysis	53.4136	63.163	53.9776	67.3108	73.0912	64.0473	103.222	124.518	120.407	116.122	109.716	119.15
	Cs1g16550	Pectin hydrolysis	180.612	155.546	182.55	213.059	251.083	237.355	65.1904	85.1975	88.3669	80.9422	114.604	119.898
	Cs1g16560	Pectin hydrolysis	61.2899	43.6626	64.1605	59.0371	53.8866	73.0246	63.7264	58.1102	69.1389	60.32	71.718	69.7078
	Cs7g19180	Pectin hydrolysis	3.1955	3.10098	3.95588	0.245468	0.752393	0.341217	6.44581	7.32773	6.32103	1.52069	2.8657	1.5204
	Cs4g15560	Pectin hydrolysis	4.74508	3.68509	4.96021	2.77762	3.69933	2.24684	4.04655	3.44853	4.56536	3.53327	3.34669	2.76816
	Cs4g06630	Pectin hydrolysis	1.193	1.15316	1.63542	2.3248	3.27967	2.20629	3.86316	7.01591	4.61326	24.1813	37.4548	41.495
	orange1.1t02719	Pectin hydrolysis	37.0747	27.3685	36.7586	38.2996	53.3327	51.6819	2.18824	1.9485	2.77849	3.43563	3.76023	4.08451
	Cs3g03910	Pectin hydrolysis	3.00014	2.68119	3.29448	3.05829	3.55725	3.54908	1.59646	1.52251	1.65336	1.74416	1.86404	2.12955
	Cs6g11810	Pectin hydrolysis	2.39866	1.94138	1.87952	2.1531	1.76781	2.56283	1.55466	1.14261	1.22694	1.35457	1.3833	1.10449
	Cs2g07660	Pectin hydrolysis	42.4456	30.3183	46.7072	19.1826	51.9279	20.6077	1.36801	1.43863	2.78417	11.1056	27.3292	8.71541
	Cs1g05510	Pectin hydrolysis	3.54772	2.20719	3.2593	1.29832	2.97252	2.28922	1.10487	1.7635	1.01954	1.15293	1.45136	1.32625
	Cs4g06890	Pectin hydrolysis	0	0	0.0208143	0	0	0	0.591606	0.600164	0.997908	0.201741	0.111846	0.0415899
	Cs4g06650	Pectin hydrolysis	116.746	58.2254	104.975	64.054	103.869	104.222	0.417808	0.756712	0.499878	2.58408	6.02038	9.62169
	Cs5g33420	Pectin hydrolysis	1.02903	0.586337	1.32127	0.471658	1.26937	2.1792	0.258318	0.047853	0.77778	0.0927167	0.770126	0.421133
	orange1.1t00214	Pectin hydrolysis	0.0255649	0.0822185	0.0743566	0.0177416	0.0225	0	0.155282	0	0.0293312	0	0.00858967	0
	Cs6g11440	Pectin hydrolysis	0.300979	0.116294	0.212711	0.613582	0.398753	0.60826	0.150344	0.155347	0.162073	0.0605756	0.0407433	0.0531407
	orange1.1t00215	Pectin hydrolysis	0.259788	0.291996	0.171257	0.577738	0.366206	0.171876	0.112715	0.241366	0.360681	0.104969	0.233479	0.203318
	Cs3g06900	Pectin hydrolysis	0.00460541	0.0231038	0.0139323	0	0.00924797	0	0.0834429	0.176529	0.100168	0.0453659	0.0637287	0.0996194
	Cs4g08960	Pectin hydrolysis	0.0668457	0.0606959	0.0742194	0.113247	0.0570225	0.0496935	0.0712903	0.0220948	0.0754567	0.055901	0.0556896	0.0630291
	Cs4g06710	Pectin hydrolysis	0.40755	0.963802	0.470143	2.14841	2.636	1.54195	0.0619548	1.23842	0.112492	3.70026	3.16122	2.18397
	Cs9g14450	Pectin hydrolysis	0.0621532	0.110322	0.037071	2.40455	0.713434	3.09552	0.0496034	0.128422	0.0898985	0	0	0.0618593
	Cs3g14650	Pectin hydrolysis	0.0787851	0	0.0399601	0.185671	0.635636	0.260443	0.0190373	0.0522277	0.0261979	0.0187066	0.0203616	0.0503035
	Cs4g06690	Pectin hydrolysis	1.09186	0.473041	0.466963	0.372474	1.43955	0.710735	0.0168614	0.00948615	0	0.0226326	0	0.0257976
	Cs4g06690	Pectin hydrolysis	1.09186	0.473041	0.466963	0.372474	1.43955	0.710735	0.0168614	0.00948615	0	0.0226326	0	0.0257976
	Cs9g14440	Pectin hydrolysis	0.0844917	0.043638	0.0571134	0.0591474	0.0625997	0.0466785	0.00933641	0.00985102	0.0238955	0	0	0
	Cs4g06670	Pectin hydrolysis	1.20648	0.397694	0.66404	0.736412	3.17435	2.15772	0	0	0.0169435	0.0175688	0.0611084	0.0621774
	orange1.1t03291	Pectin hydrolysis	0.0315459	0.0498822	0.0381594	0.0129803	0.037398	0.0123502	0	0	0.0162997	0	0.0122598	0
	Cs5g33410	Pectin hydrolysis	0.0277141	0	0.0280639	0	0	0.00916496	0	0	0	0	0	0
	orange1.1t01085	Pectin hydrolysis	0.0273947	0	0.00902718	0.09469	0.0261043	0.0638881	0	0	0	0.0157597	0.0265519	0
	Cs5g33450	Pectin hydrolysis	0.0241163	0.018111	0.0291241	0.0430617	0.112858	0.114618	0	0	0	0	0.033312	0.040378
	Cs3g14640	Pectin hydrolysis	0.0213169	0	0	0.109665	0.146094	0.0208534	0	0	0	0	0	0
	Cs9g02180	Pectin hydrolysis	0.0100886	0	0	0	0	0	0	0	0	0	0	0
	Cs2g17070	Pectin hydrolysis	0.00881193	0.0533227	0.0445916	0.0899955	0.0317918	0.00808607	0	0	0	0.00743136	0.129267	0
	Cs2g16380	Pectin hydrolysis	0	0	0	0	0	0	0	0	0	0	0	0
	Cs5g23310	Pectin hydrolysis	0	0	0	0	0	0	0	0	0	0	0	0
	Cs5g33390	Pectin hydrolysis	0	0	0	0	0	0	0	0	0	0	0	0
	Cs5g33400	Pectin hydrolysis	0	0	0	0	0	0	0	0	0	0	0	0
	Cs7g23690	Pectin hydrolysis	0	0	0	0	0	0	0	0	0	0	0	0
	Cs9g14400	Pectin hydrolysis	0	0	0	0	0	0	0	0	0	0	0	0.0183318
	orange1.1t01921	Pectin hydrolysis	0	0	0	0	0	0	0	0.0187482	0	0	0	0
