# Supplementary material for: Genomic and transcriptomic analyses of Citrus sinensis varieties provide insights into Valencia orange fruit mastication trait formation
Source: Hortic Res. 2021 Oct 1;8:218. doi: 10.1038/s41438-021-00653-5 (PMC8484299; doi:10.1038/s41438-021-00653-5)
Supplement: Supplementary file 17 — Table S9. The primers used in this study [file 41438_2021_653_MOESM17_ESM.xlsx]

## Sheet: Sheet1
Supplementary Table 9. The primers used in this study.
Gene ID	Primer sequence (5' - 3')		Gene ID	Primer sequence (5' - 3')
orange1.1t04139	F: GAGGTGTTTGATCGCTTGATTG		Cs1g12670	F: CACACCTGATGAAGCACAATTC
	R: GCACATCTGAAGATTCGGTACTA			R: GGGCAGTGTATAGGAGAGAGTA
orange1.1t02409	F: AGAAACAATCTCAGCCCTACAC		Cs4g13440	F: AGTTGCAGTGCCTGAAGAG
	R: CACAGGCTCGTAGGAACTAAAC			R: GAAAGTTGGACACGAGGATCA
Cs9g15430	F: GGAGGTTGCTGCTGCTATTA		Cs2g10070	F: CATCAGCTTCACGGACAAATTC
	R: AACCCTAATCACCTTCCCTTTC			R: TCGCAGAAGGTTGAGAAAGG
Cs7g32150	F: GCAAGGTGAAAGCAGCAAAG		Cs5g16290	F: CTCAGTCTTGCCTATGGTTCTC
	R: GCCGCCATAGTAGATTGATGAG			R: GTATGGGCATCTGGGTTCTT
Cs6g12890	F: GCTGACATCCACGGCTAAT		Cs8g01300	F: CGCAGACATACAAGACAGGATAA
	R: CGCTTGCTCTACTGACTTTCT			R: CAGTCATCACCAGTGCCAATA
Cs6g12870	F: TGTCTCCCATACCCTCCATTTA		Cs1g12840	F: GCACCTGCTGAAAGTCCTAATA
	R: AGTGCTATGCCACCACAATC			R: ACTGGATATTGGTGGCAGAAC
Cs5g12900	F: CCAAGATTAGAGGCGAGGTATTT		Cs7g19180	F: CCACCGGAGAAGTCACAAATAG
	R: CCTTGTGCAGCTCTAGCAATA			R: CCTGGTCCTGAGCACTTATATTC
Cs3g03670	F: CTGGGAAAGTTGTGTCTGGAA		Cs4g15560	F: GCTGAGACCAAGAAACTCTGTAG
	R: GGATAAGCAGCACAAGTGAGA			R: GCCTGCTCCTTCTATGGTTATG
Cs4g02410	F: GAGAAGGCGATAGAGAAGCAGATTA		CsActin	F: CCGACCGTATGAGCAAGGAAA
	R: CTGGGCTATCTAAACAGCAGAACAA			R:TTCCTGTGGACAATGGATGGA
Cs4g09550	F: ACACGGTGGATATGGACATTAC
	R: GTTCCCTCCATCTTCGGTTT
Cs1g22450	F: CTACGAGAAGGGTCTCCCTATAA
	R: CGAAGTCGAATGTCCCATGATA
Cs1g12670	F: CACACCTGATGAAGCACAATTC
	R: GGGCAGTGTATAGGAGAGAGTA
Cs4g13440	F: AGTTGCAGTGCCTGAAGAG
	R: GAAAGTTGGACACGAGGATCA
Cs2g10070	F: CATCAGCTTCACGGACAAATTC
	R: TCGCAGAAGGTTGAGAAAGG
Cs9g15750	F: AGGTGGTGCTTATGGTTCTATG
	R: CCATTGCTTCTCTGTCCAGTAT
Cs1g24950	F: GAGGGCCAGGATGAGTTTATT
	R: TGCGGGTCAATCCAGTTAAG
Cs5g16290	F: CTCAGTCTTGCCTATGGTTCTC
	R: GTATGGGCATCTGGGTTCTT
orange1.1t04376	F: CAAACTCTCGCTGGTCTCAA
	R: CTGATTCTGGTGGTCCGTAAA
Cs2g03270	F: GCTTCCCAACGAAGTCCATAG
	R: GGATTCGGGTAAGGCTGTTTAG
Cs5g14370	F: TGTCTGAAGATGACTTGCCTTAT
	R: GAGCTATCATCGTGGACTTGAG
Cs7g10360	F: TGTTTCTCGCCACTGTCATTA
	R: GTCTCGCAACCATGCAAATC
Cs8g05410	F: GAAACCAGTGTGTACCCAAGAG
	R: GTCTGCCGACGTTGTCATAAT
Cs8g15800	F: GGAGGATTGCCAGAAGAACATA
	R: GAACTCCCACCAATGGATTCT
CsActin	F: CCGACCGTATGAGCAAGGAAA
	R:TTCCTGTGGACAATGGATGGA
